# Supplementary material for: Three-dimensional open architecture enabling salt-rejection solar evaporators with boosted water production efficiency
Source: Nat Commun. 2022 Nov 4;13:6653. doi: 10.1038/s41467-022-34528-7 (PMC9636182; doi:10.1038/s41467-022-34528-7)
Supplement: Supplementary file 5 — Source Data [file 41467_2022_34528_MOESM5_ESM.xlsx]

## Sheet: Figure 1c
The UV-Vis-NIR spectra of glass fiber membrane (GFM), the CNT coated GFM and the standard solar irradiation spectrum of AM 1.5G
Glass fiber membrane (GFM)			CNT coated GFM			Standard solar irradiation spectrum of AM 1.5 G
Wavelength (nm)	Absorbtance (%)		Wavelength (nm)	Absorbtance (%)		Wavelength (nm)	Solar Irradiance (w/m2/nm)
300	21.82		300	94.53		300	0.0010205
305	18.97		305	94.64		305	0.016463
310	16.29		310	94.78		310	0.050939
315	13.71		315	94.89		315	0.13625
320	11.1		320	94.94		320	0.20527
325	9.44		325	95.03		325	0.27894
330	8.02		330	95.12		330	0.47139
335	6.43		335	95.19		335	0.46388
340	4.93		340	95.24		340	0.5018
345	3.97		345	95.34		345	0.45898
350	3.27		350	95.34		350	0.52798
355	2.69		355	95.39		355	0.6114
360	1.95		360	95.47		360	0.59817
365	1.51		365	95.47		365	0.62359
370	1.35		370	95.49		370	0.75507
375	0.22		375	95.63		375	0.5893
380	1.64		380	95.59		380	0.70077
385	1.58		385	95.62		385	0.67355
390	1.39		390	95.64		390	0.79699
395	1.38		395	95.67		395	0.80772
400	1.14		400	95.69		400	1.1141
405	1.35		405	95.71		405	1.1511
410	1.26		410	95.72		410	1.0485
415	1.34		415	95.75		415	1.2258
420	1.36		420	95.76		420	1.1232
425	1.39		425	95.78		425	1.2488
430	1.31		430	95.79		430	0.87462
435	1.33		435	95.81		435	1.2452
440	1.42		440	95.81		440	1.3499
445	1.35		445	95.83		445	1.4619
450	1.33		450	95.85		450	1.5595
455	1.27		455	95.85		455	1.5224
460	1.31		460	95.88		460	1.5291
465	1.36		465	95.88		465	1.535
470	1.28		470	95.89		470	1.5077
475	1.3		475	95.89		475	1.6185
480	1.31		480	95.91		480	1.6181
485	1.73		485	95.91		485	1.5683
490	1.2		490	95.93		490	1.6224
495	0.82		495	95.93		495	1.6485
500	0.39		500	95.95		500	1.5451
505	0.4		505	95.95		505	1.5635
510	0.73		510	95.96		510	1.5481
515	1.32		515	95.97		515	1.5314
520	1.68		520	95.97		520	1.5236
525	1.82		525	95.97		525	1.5781
530	1.88		530	95.97		530	1.5446
535	1.81		535	95.98		535	1.5535
540	1.78		540	95.98		540	1.4825
545	1.8		545	95.99		545	1.5435
550	1.78		550	95.99		550	1.5399
555	1.75		555	96		555	1.5634
560	1.77		560	96		560	1.474
565	1.49		565	96		565	1.5201
570	1.47		570	96.01		570	1.4816
575	1.43		575	96.01		575	1.4777
580	1.55		580	96.02		580	1.502
585	1.51		585	96.02		585	1.5324
590	1.54		590	96.02		590	1.3709
595	1.5		595	96.02		595	1.4308
600	1.55		600	96.01		600	1.4753
605	1.57		605	96.01		605	1.4895
610	1.61		610	96.02		610	1.4686
615	1.54		615	96.01		615	1.4697
620	1.53		620	96.01		620	1.4739
625	1.77		625	96.01		625	1.4026
630	1.69		630	96.01		630	1.3924
635	1.78		635	96.01		635	1.4458
640	1.89		640	96.01		640	1.434
645	1.84		645	96.01		645	1.4567
650	1.79		650	96.01		650	1.3594
655	1.84		655	96.01		655	1.3499
660	1.91		660	96.01		660	1.3992
665	1.92		665	96		665	1.4214
670	2.02		670	96		670	1.4196
675	1.97		675	95.99		675	1.3958
680	2.08		680	95.99		680	1.3969
685	2.15		685	96		685	1.3748
690	2.08		690	96		690	1.1821
695	2.28		695	95.98		695	1.2714
700	2.24		700	95.98		700	1.2823
705	2.43		705	95.97		705	1.3214
710	2.29		710	95.96		710	1.3175
715	2.58		715	95.96		715	1.2587
720	2.5		720	95.96		720	0.9855
725	2.5		725	95.96		725	1.038
730	2.7		730	95.95		730	1.1285
735	2.68		735	95.96		735	1.2178
740	2.53		740	95.96		740	1.2195
745	2.58		745	95.94		745	1.2497
750	2.75		750	95.93		750	1.2341
755	2.73		755	95.92		755	1.2383
760	2.82		760	95.94		760	0.26604
765	2.81		765	95.94		765	0.68601
770	2.78		770	95.91		770	1.1608
775	2.99		775	95.94		775	1.1771
780	2.96		780	95.9		780	1.1636
785	2.88		785	95.92		785	1.1586
790	3.22		790	95.91		790	1.091
795	2.93		795	95.91		795	1.0932
800	3.09		800	95.9		800	1.0725
805	3.3		805	95.93		805	1.0545
810	3.34		810	95.88		810	1.0559
815	3.18		815	95.9		815	0.89523
820	3.17		820	95.88		820	0.86188
825	3.35		825	95.89		825	0.96935
830	2.99		830	95.93		830	0.91601
835	3.28		835	95.91		835	1.0032
840	3.23		840	95.87		840	1.0157
845	3.13		845	95.9		845	1.0165
850	3.01		850	96.03		850	0.89372
855	3.74		855	95.98		855	0.913
860	3.49		860	95.89		860	0.98816
865	2.74		865	93.28		865	0.96324
870	3.59		870	92.67		870	0.96755
875	4.49		875	92.81		875	0.92687
880	2.95		880	94.08		880	0.93957
885	3.61		885	92.72		885	0.94423
890	3.86		890	94.19		890	0.92393
895	4.12		895	94.62		895	0.81357
900	4.26		900	95.93		900	0.7426
905	2.54		905	93.81		905	0.81709
910	3.65		910	95.66		910	0.62467
915	2.18		915	94.68		915	0.67836
920	4.37		920	96.2		920	0.74414
925	3.12		925	95.64		925	0.7111
930	3.91		930	95.84		930	0.4321
935	3.14		935	93.93		935	0.25084
940	3.65		940	94.76		940	0.47181
945	3.34		945	94.63		945	0.36821
950	3.72		950	95.34		950	0.14726
955	3.83		955	94.81		955	0.34117
960	3.53		960	95.37		960	0.42066
965	3.41		965	95.24		965	0.50374
970	3.4		970	95.47		970	0.63461
975	3.9		975	94.86		975	0.58987
980	3.62		980	95.42		980	0.60468
985	3.6		985	95.26		985	0.68817
990	3.62		990	95.35		990	0.73227
995	3.75		995	94.96		995	0.75176
1000	3.74		1000	95.45		1000	0.73532
1005	3.74		1005	95.28		1005	0.68174
1010	3.66		1010	95.29		1010	0.71914
1015	3.54		1015	95.21		1015	0.70817
1020	3.75		1020	95.31		1020	0.69896
1025	3.66		1025	95.29		1025	0.69753
1030	3.6		1030	95.24		1030	0.69055
1035	3.76		1035	95.53		1035	0.68234
1040	3.67		1040	95.12		1040	0.6717
1045	3.68		1045	95.37		1045	0.66452
1050	3.83		1050	95.23		1050	0.65463
1055	3.76		1055	95.53		1055	0.64847
1060	3.68		1060	95.39		1060	0.63585
1065	3.66		1065	95.35		1065	0.62913
1070	3.56		1070	95.38		1070	0.60469
1075	3.68		1075	95.28		1075	0.59252
1080	3.87		1080	95.3		1080	0.59722
1085	3.89		1085	95.56		1085	0.5933
1090	3.68		1090	95.23		1090	0.55573
1095	3.91		1095	95.41		1095	0.52067
1100	3.7		1100	95.36		1100	0.48577
1105	3.59		1105	95.46		1105	0.50644
1110	3.61		1110	95.14		1110	0.47899
1115	3.6		1115	95.26		1115	0.24987
1120	3.71		1120	95.24		1120	0.14189
1125	3.74		1125	95.42		1125	0.14428
1130	3.79		1130	95.22		1130	0.070574
1135	3.65		1135	95.28		1135	0.015462
1140	3.77		1140	95.31		1140	0.25599
1145	3.77		1145	95.42		1145	0.14604
1150	3.93		1150	95.08		1150	0.12164
1155	3.76		1155	95.32		1155	0.31316
1160	3.72		1160	95.18		1160	0.28648
1165	3.84		1165	95.32		1165	0.3886
1170	3.71		1170	95.35		1170	0.45873
1175	3.7		1175	95.49		1175	0.4524
1180	3.77		1180	95.46		1180	0.44069
1185	3.76		1185	95.36		1185	0.40741
1190	3.71		1190	95.54		1190	0.46239
1195	3.69		1195	95.52		1195	0.44696
1200	3.65		1200	95.31		1200	0.44825
1205	3.65		1205	95.37		1205	0.43692
1210	3.65		1210	95.27		1210	0.45336
1215	3.61		1215	95.33		1215	0.4278
1220	3.66		1220	95.28		1220	0.45805
1225	3.63		1225	95.28		1225	0.46236
1230	3.57		1230	95.39		1230	0.46003
1235	3.63		1235	95.47		1235	0.46504
1240	3.51		1240	95.4		1240	0.46077
1245	3.57		1245	95.36		1245	0.45655
1250	3.59		1250	95.28		1250	0.45705
1255	3.59		1255	95.39		1255	0.4507
1260	3.57		1260	95.4		1260	0.4311
1265	3.52		1265	95.45		1265	0.3957
1270	3.53		1270	95.4		1270	0.38744
1275	3.49		1275	95.27		1275	0.41233
1280	3.5		1280	95.38		1280	0.42204
1285	3.5		1285	95.34		1285	0.42399
1290	3.45		1290	95.31		1290	0.41285
1295	3.45		1295	95.42		1295	0.40514
1300	3.51		1300	95.34		1300	0.35312
1305	3.4		1305	95.28		1305	0.38382
1310	3.37		1310	95.32		1310	0.30114
1315	3.31		1315	95.22		1315	0.28581
1320	3.39		1320	95.34		1320	0.25872
1325	3.39		1325	95.19		1325	0.32224
1330	3.38		1330	95.45		1330	0.22923
1335	3.36		1335	95.45		1335	0.23117
1340	3.39		1340	95.39		1340	0.16831
1345	3.23		1345	95.15		1345	0.10904
1350	3.19		1350	95.5		1350	0.016025
1355	3.29		1355	95.1		1355	3.6034e-06
1360	3.4		1360	95.53		1360	2.1404e-06
1365	3.21		1365	95.02		1365	9.0764e-12
1370	3.19		1370	95.52		1370	2.92e-07
1375	3.49		1375	95.32		1375	0.00032332
1380	3.46		1380	95.54		1380	8.1587e-05
1385	3.49		1385	95.18		1385	2.0899e-06
1390	3.5		1390	95.46		1390	0.00049328
1395	3.55		1395	95.25		1395	6.7136e-07
1400	3.67		1400	95.42		1400	3.2466e-09
1405	3.76		1405	95.08		1405	3.6444e-07
1410	3.8		1410	95.47		1410	0.00046653
1415	3.75		1415	95.29		1415	0.00018366
1420	3.89		1420	95.61		1420	0.0082718
1425	3.65		1425	95.49		1425	0.02585
1430	3.71		1430	95.42		1430	0.061601
1435	3.59		1435	95.32		1435	0.021416
1440	3.54		1440	95.23		1440	0.039601
1445	3.47		1445	95.44		1445	0.049751
1450	3.54		1450	95.41		1450	0.027412
1455	3.43		1455	95.32		1455	0.06615
1460	3.39		1460	95.54		1460	0.085421
1465	3.44		1465	95.29		1465	0.093383
1470	3.32		1470	95.32		1470	0.049678
1475	3.3		1475	95.42		1475	0.18463
1480	3.21		1480	95.36		1480	0.060637
1485	3.03		1485	95.41		1485	0.12503
1490	3.01		1490	95.31		1490	0.17478
1495	3.14		1495	95.36		1495	0.18253
1500	3.04		1500	95.59		1500	0.25061
1505	2.98		1505	95.37		1505	0.18402
1510	3.21		1510	95.33		1510	0.27052
1515	2.81		1515	95.42		1515	0.26573
1520	2.89		1520	95.32		1520	0.2645
1525	2.93		1525	95.41		1525	0.25884
1530	2.97		1530	95.34		1530	0.25522
1535	2.95		1535	95.4		1535	0.26686
1540	3.05		1540	95.41		1540	0.26491
1545	2.83		1545	95.49		1545	0.27705
1550	2.85		1550	95.24		1550	0.2699
1555	2.91		1555	95.53		1555	0.26759
1560	2.78		1560	95.49		1560	0.26568
1565	2.7		1565	95.61		1565	0.26728
1570	2.74		1570	95.2		1570	0.24175
1575	3.01		1575	95.48		1575	0.23974
1580	2.64		1580	95.14		1580	0.24464
1585	2.61		1585	95.45		1585	0.25874
1590	2.87		1590	95.04		1590	0.24179
1595	2.66		1595	95.52		1595	0.25823
1600	2.77		1600	95.14		1600	0.2381
1605	2.91		1605	95.55		1605	0.23683
1610	2.63		1610	95.34		1610	0.2176
1615	2.95		1615	95.6		1615	0.24104
1620	2.92		1620	95.01		1620	0.23449
1625	2.69		1625	95.77		1625	0.23782
1630	2.87		1630	95.3		1630	0.23651
1635	2.71		1635	95.22		1635	0.23367
1640	2.8		1640	95.36		1640	0.21511
1645	2.58		1645	95.47		1645	0.21822
1650	2.58		1650	94.93		1650	0.22526
1655	2.73		1655	95.19		1655	0.22231
1660	2.49		1660	95.14		1660	0.22332
1665	2.79		1665	95.45		1665	0.21178
1670	2.91		1670	95.16		1670	0.22168
1675	2.63		1675	95.36		1675	0.2136
1680	2.57		1680	95.06		1680	0.20558
1685	2.39		1685	95.37		1685	0.21321
1690	2.69		1690	95.31		1690	0.20523
1695	2.55		1695	95.25		1695	0.20968
1700	2.5		1700	95.2		1700	0.19975
1705	2.36		1705	95.4		1705	0.19778
1710	2.36		1710	95.4		1710	0.1879
1715	2.36		1715	95.4		1715	0.18965
1720	2.36		1720	95.4		1720	0.18698
1725	2.36		1725	95.4		1725	0.17808
1730	2.36		1730	95.4		1730	0.17407
1735	2.36		1735	95.4		1735	0.16154
1740	2.36		1740	95.4		1740	0.16818
1745	2.36		1745	95.4		1745	0.15481
1750	2.36		1750	95.4		1750	0.16566
1755	2.36		1755	95.4		1755	0.15301
1760	2.36		1760	95.4		1760	0.15998
1765	2.36		1765	95.4		1765	0.13284
1770	2.36		1770	95.4		1770	0.14172
1775	2.36		1775	95.4		1775	0.11484
1780	2.36		1780	95.4		1780	0.1005
1785	2.36		1785	95.4		1785	0.076981
1790	2.36		1790	95.4		1790	0.088904
1795	2.36		1795	95.4		1795	0.046931
1800	2.36		1800	95.4		1800	0.031828
1805	2.36		1805	95.4		1805	0.014815
1810	2.36		1810	95.4		1810	0.0096911
1815	2.36		1815	95.4		1815	0.0032816
1820	2.36		1820	95.4		1820	0.00098755
1825	2.36		1825	95.4		1825	0.0012744
1830	2.36		1830	95.4		1830	5.2041e-06
1835	2.36		1835	95.4		1835	6.419e-06
1840	2.36		1840	95.4		1840	6.2703e-08
1845	2.36		1845	95.4		1845	6.2658e-06
1850	2.36		1850	95.4		1850	2.9993e-06
1855	2.36		1855	95.4		1855	2.8396e-07
1860	2.36		1860	95.4		1860	1.1151e-05
1865	2.36		1865	95.4		1865	1.6982e-05
1870	2.36		1870	95.4		1870	2.6662e-10
1875	2.36		1875	95.4		1875	4.513e-10
1880	2.36		1880	95.4		1880	7.7505e-05
1885	2.36		1885	95.4		1885	4.389e-05
1890	2.36		1890	95.4		1890	0.00022333
1895	2.36		1895	95.4		1895	0.00012947
1900	2.36		1900	95.4		1900	8.6221e-07
1905	2.36		1905	95.4		1905	5.6667e-07
1910	2.36		1910	95.4		1910	2.3045e-05
1915	2.36		1915	95.4		1915	1.9947e-05
1920	2.36		1920	95.4		1920	0.00045069
1925	2.36		1925	95.4		1925	0.00093615
1930	2.36		1930	95.4		1930	0.00055242
1935	2.36		1935	95.4		1935	0.0035935
1940	2.36		1940	95.4		1940	0.0032821
1945	2.36		1945	95.4		1945	0.010863
1950	2.36		1950	95.4		1950	0.016727
1955	2.36		1955	95.4		1955	0.010036
1960	2.36		1960	95.4		1960	0.021906
1965	2.36		1965	95.4		1965	0.028563
1970	2.36		1970	95.4		1970	0.048847
1975	2.36		1975	95.4		1975	0.067857
1980	2.36		1980	95.4		1980	0.075512
1985	2.36		1985	95.4		1985	0.083063
1990	2.36		1990	95.4		1990	0.085613
1995	2.36		1995	95.4		1995	0.08119
2000	2.36		2000	95.4		2000	0.038156
2005	2.36		2005	95.4		2005	0.015001
2010	2.36		2010	95.4		2010	0.039748
2015	2.36		2015	95.4		2015	0.026648
2020	2.36		2020	95.4		2020	0.044981
2025	2.36		2025	95.4		2025	0.07401
2030	2.36		2030	95.4		2030	0.084856
2035	2.36		2035	95.4		2035	0.096386
2040	2.36		2040	95.4		2040	0.089781
2045	2.36		2045	95.4		2045	0.091074
2050	2.36		2050	95.4		2050	0.067927
2055	2.36		2055	95.4		2055	0.054906
2060	2.36		2060	95.4		2060	0.069193
2065	2.36		2065	95.4		2065	0.061875
2070	2.36		2070	95.4		2070	0.065676
2075	2.36		2075	95.4		2075	0.077443
2080	2.36		2080	95.4		2080	0.086812
2085	2.36		2085	95.4		2085	0.085102
2090	2.36		2090	95.4		2090	0.0891
2095	2.36		2095	95.4		2095	0.089747
2100	2.36		2100	95.4		2100	0.086133
2105	2.36		2105	95.4		2105	0.093153
2110	2.36		2110	95.4		2110	0.089654
2115	2.36		2115	95.4		2115	0.091673
2120	2.36		2120	95.4		2120	0.087588
2125	2.36		2125	95.4		2125	0.088632
2130	2.36		2130	95.4		2130	0.089774
2135	2.36		2135	95.4		2135	0.090044
2140	2.36		2140	95.4		2140	0.090767
2145	2.36		2145	95.4		2145	0.089486
2150	2.36		2150	95.4		2150	0.084639
2155	2.36		2155	95.4		2155	0.08484
2160	2.36		2160	95.4		2160	0.08417
2165	2.36		2165	95.4		2165	0.07631
2170	2.36		2170	95.4		2170	0.081996
2175	2.36		2175	95.4		2175	0.080448
2180	2.36		2180	95.4		2180	0.081808
2185	2.36		2185	95.4		2185	0.07455
2190	2.36		2190	95.4		2190	0.079068
2195	2.36		2195	95.4		2195	0.078992
2200	2.36		2200	95.4		2200	0.071202
2205	2.36		2205	95.4		2205	0.07401
2210	2.36		2210	95.4		2210	0.079315
2215	2.36		2215	95.4		2215	0.076273
2220	2.36		2220	95.4		2220	0.07773
2225	2.36		2225	95.4		2225	0.075453
2230	2.36		2230	95.4		2230	0.075773
2235	2.36		2235	95.4		2235	0.074299
2240	2.36		2240	95.4		2240	0.073118
2245	2.36		2245	95.4		2245	0.070838
2250	2.36		2250	95.4		2250	0.071937
2255	2.36		2255	95.4		2255	0.06769
2260	2.36		2260	95.4		2260	0.066929
2265	2.36		2265	95.4		2265	0.068137
2270	2.36		2270	95.4		2270	0.064867
2275	2.36		2275	95.4		2275	0.064021
2280	2.36		2280	95.4		2280	0.066288
2285	2.36		2285	95.4		2285	0.06308
2290	2.36		2290	95.4		2290	0.06322
2295	2.36		2295	95.4		2295	0.061265
2300	2.36		2300	95.4		2300	0.058824
2305	2.36		2305	95.4		2305	0.059171
2310	2.36		2310	95.4		2310	0.06387
2315	2.36		2315	95.4		2315	0.058141
2320	2.36		2320	95.4		2320	0.052031
2325	2.36		2325	95.4		2325	0.056215
2330	2.36		2330	95.4		2330	0.056824
2335	2.36		2335	95.4		2335	0.057967
2340	2.36		2340	95.4		2340	0.045836
2345	2.36		2345	95.4		2345	0.0514
2350	2.36		2350	95.4		2350	0.041536
2355	2.36		2355	95.4		2355	0.047473
2360	2.36		2360	95.4		2360	0.050237
2365	2.36		2365	95.4		2365	0.049409
2370	2.36		2370	95.4		2370	0.030817
2375	2.36		2375	95.4		2375	0.044147
2380	2.36		2380	95.4		2380	0.042552
2385	2.36		2385	95.4		2385	0.030826
2390	2.36		2390	95.4		2390	0.037109
2395	2.36		2395	95.4		2395	0.040594
2400	2.36		2400	95.4		2400	0.04415
2405	2.36		2405	95.4		2405	0.033599
2410	2.36		2410	95.4		2410	0.033813
2415	2.36		2415	95.4		2415	0.0273
2420	2.36		2420	95.4		2420	0.02659
2425	2.36		2425	95.4		2425	0.033078
2430	2.36		2430	95.4		2430	0.045099
2435	2.36		2435	95.4		2435	0.014878
2440	2.36		2440	95.4		2440	0.043249
2445	2.36		2445	95.4		2445	0.020798
2450	2.36		2450	95.4		2450	0.013611
2455	2.36		2455	95.4		2455	0.024853
2460	2.36		2460	95.4		2460	0.033363
2465	2.36		2465	95.4		2465	0.024148
2470	2.36		2470	95.4		2470	0.016727
2475	2.36		2475	95.4		2475	0.016455
2480	2.36		2480	95.4		2480	0.0080395
2485	2.36		2485	95.4		2485	0.0056102
2490	2.36		2490	95.4		2490	0.0035113
2495	2.36		2495	95.4		2495	0.0028772
2500	2.36		2500	95.4		2500	0.0070642

## Sheet: Figure 2c
The influence of bridge numbers on evaporation rate variation
2 bridges evaporator			4 bridges evaporator			8 bridges evaporator			16 bridges evaporator			32 bridges evaporator
Time (min)	Evaporation rate (kg/m2/h)		Time (min)	Evaporation rate (kg/m2/h)		Time (min)	Evaporation rate (kg/m2/h)		Time (min)	Evaporation rate (kg/m2/h)		Time (min)	Evaporation rate (kg/m2/h)
0	1.2717		0	1.3816		0	1.4287		0	1.3973		0	1.38993
40.3397	1.27957		40.3397	1.41303		40.3397	1.44443		40.3397	1.45228		40.3397	1.4475
80.6779	1.28219		80.6779	1.40256		80.6779	1.43919		80.6779	1.45489		80.6779	1.44128
121.017	1.27566		121.017	1.39341		121.017	1.42481		121.017	1.44836		121.017	1.43987
161.355	1.27173		161.355	1.38791		161.355	1.41617		161.355	1.44129		161.355	1.44273
201.694	1.2665		201.694	1.38164		201.694	1.4078		201.694	1.43136		201.694	1.4417
242.032	1.26276		242.032	1.37491		242.032	1.39958		242.032	1.42649		242.032	1.44234
282.371	1.26192		282.371	1.36986		282.371	1.39538		282.371	1.42285		282.371	1.44414
322.708	1.25778		322.708	1.3642		322.708	1.39036		322.708	1.41827		322.708	1.44327
363.047	1.25603		363.047	1.35809		363.047	1.38635		363.047	1.41304		363.047	1.44207
403.386	1.25175		403.386	1.35595		403.386	1.38449		403.386	1.41304		403.386	1.44409
443.725	1.2508		443.725	1.35547		443.725	1.38556		443.725	1.41435		443.725	1.44491
484.063	1.24879		484.063	1.35386		484.063	1.38647		484.063	1.41546		484.063	1.44292
524.401	1.24706		524.401	1.3536		524.401	1.38949		524.401	1.4164		524.401	1.44579

## Sheet: Figure 3b
The influence of MTBs height on evaporation (under 1sun illumination)
MTBs height	Evaporation rate_1 (kg/m2/h)	Evaporation rate_2 (kg/m2/h)	Ave-Evaporation rate (kg/m2/h)	Error bar (kg/m2/h)
0 cm	0.97	1	0.985	0.0212132
1 cm	1.31	1.34	1.325	0.0212132
2 cm	1.57	1.59	1.58	0.0141421
3 cm	1.64	1.65	1.645	0.00707107
4 cm	1.66	1.7	1.68	0.0282843
5 cm	1.72	1.74	1.73	0.0141421

## Sheet: Figure 3c
Solar absorber		1 cm		2 cm		3 cm		Bulk water		Environment
Time (min)	Temperature (℃)	Time (min)	Temperature (℃)	Time (min)	Temperature (℃)	Time (min)	Temperature (℃)	Time (min)	Temperature (℃)	Time (min)	Temperature (℃)
0	17.5	0	17.4	0	17.5	0	19.3	0	19.9	0	19.8
0.03333	17.5	0.03333	17.4	0.03333	17.5	0.03333	19.3	0.03333	19.9	0.03333	19.7
0.06667	17.5	0.06667	17.4	0.06667	17.5	0.06667	19.3	0.06667	20	0.06667	19.7
0.08333	17.5	0.08333	17.4	0.08333	17.5	0.08333	19.4	0.08333	20.1	0.08333	19.7
0.11667	17.5	0.11667	17.4	0.11667	17.6	0.11667	19.5	0.11667	20.1	0.11667	19.7
0.13333	17.5	0.13333	17.4	0.13333	17.6	0.13333	19.4	0.13333	20	0.13333	19.7
0.16667	17.7	0.16667	17.4	0.16667	17.6	0.16667	19.4	0.16667	20.1	0.16667	19.7
0.2	18	0.2	17.3	0.2	17.6	0.2	19.4	0.2	20	0.2	19.7
0.21667	18.3	0.21667	17.3	0.21667	17.6	0.21667	19.4	0.21667	20.1	0.21667	19.9
0.25	18.6	0.25	17.4	0.25	17.6	0.25	19.5	0.25	20.1	0.25	19.9
0.26667	18.9	0.26667	17.5	0.26667	17.6	0.26667	19.5	0.26667	20.1	0.26667	20
0.3	19.2	0.3	17.5	0.3	17.6	0.3	19.6	0.3	20	0.3	19.9
0.33333	19.4	0.33333	17.5	0.33333	17.6	0.33333	19.5	0.33333	20	0.33333	19.9
0.35	19.7	0.35	17.5	0.35	17.6	0.35	19.5	0.35	20	0.35	19.7
0.38333	19.9	0.38333	17.5	0.38333	17.6	0.38333	19.5	0.38333	20	0.38333	19.8
0.4	20.1	0.4	17.5	0.4	17.6	0.4	19.5	0.4	20	0.4	19.9
0.43333	20.2	0.43333	17.4	0.43333	17.5	0.43333	19.5	0.43333	20	0.43333	19.9
0.46667	20.4	0.46667	17.4	0.46667	17.5	0.46667	19.5	0.46667	20	0.46667	19.8
0.48333	20.5	0.48333	17.4	0.48333	17.5	0.48333	19.5	0.48333	20	0.48333	19.8
0.51667	20.7	0.51667	17.4	0.51667	17.5	0.51667	19.5	0.51667	20	0.51667	19.7
0.55	20.8	0.55	17.4	0.55	17.5	0.55	19.5	0.55	20.1	0.55	19.7
0.56667	21	0.56667	17.4	0.56667	17.6	0.56667	19.5	0.56667	20	0.56667	19.6
0.6	21.1	0.6	17.4	0.6	17.6	0.6	19.5	0.6	20	0.6	19.5
0.61667	21.3	0.61667	17.5	0.61667	17.6	0.61667	19.6	0.61667	20	0.61667	19.5
0.65	21.3	0.65	17.5	0.65	17.6	0.65	19.5	0.65	20	0.65	19.5
0.68333	21.4	0.68333	17.5	0.68333	17.5	0.68333	19.5	0.68333	20	0.68333	19.5
0.7	21.5	0.7	17.5	0.7	17.6	0.7	19.4	0.7	20	0.7	19.7
0.73333	21.7	0.73333	17.5	0.73333	17.7	0.73333	19.4	0.73333	20	0.73333	19.8
0.75	21.9	0.75	17.5	0.75	17.6	0.75	19.4	0.75	20.1	0.75	19.8
0.78333	22	0.78333	17.5	0.78333	17.6	0.78333	19.4	0.78333	20.1	0.78333	19.8
0.81667	22	0.81667	17.5	0.81667	17.6	0.81667	19.4	0.81667	20.1	0.81667	19.8
0.83333	22.1	0.83333	17.5	0.83333	17.6	0.83333	19.4	0.83333	20	0.83333	19.7
0.86667	22.3	0.86667	17.5	0.86667	17.5	0.86667	19.4	0.86667	19.9	0.86667	19.6
0.88333	22.4	0.88333	17.5	0.88333	17.5	0.88333	19.3	0.88333	20	0.88333	19.6
0.91667	22.6	0.91667	17.6	0.91667	17.6	0.91667	19.3	0.91667	20	0.91667	19.6
0.95	22.6	0.95	17.6	0.95	17.6	0.95	19.3	0.95	20	0.95	19.6
0.96667	22.7	0.96667	17.6	0.96667	17.6	0.96667	19.3	0.96667	20	0.96667	19.6
1	22.8	1	17.6	1	17.6	1	19.4	1	20	1	19.6
1.01667	23	1.01667	17.7	1.01667	17.6	1.01667	19.4	1.01667	20	1.01667	19.6
1.05	23	1.05	17.7	1.05	17.6	1.05	19.4	1.05	20	1.05	19.6
1.08333	23	1.08333	17.7	1.08333	17.6	1.08333	19.4	1.08333	19.9	1.08333	19.6
1.1	23.2	1.1	17.7	1.1	17.6	1.1	19.4	1.1	20	1.1	19.6
1.13333	23.3	1.13333	17.7	1.13333	17.6	1.13333	19.4	1.13333	20	1.13333	19.8
1.15	23.3	1.15	17.7	1.15	17.6	1.15	19.4	1.15	19.9	1.15	19.9
1.18333	23.4	1.18333	17.7	1.18333	17.6	1.18333	19.4	1.18333	19.9	1.18333	19.9
1.21667	23.5	1.21667	17.7	1.21667	17.6	1.21667	19.4	1.21667	20	1.21667	19.9
1.23333	23.6	1.23333	17.8	1.23333	17.6	1.23333	19.4	1.23333	20	1.23333	19.8
1.26667	23.7	1.26667	17.8	1.26667	17.6	1.26667	19.4	1.26667	20	1.26667	19.7
1.3	23.7	1.3	17.8	1.3	17.6	1.3	19.4	1.3	20	1.3	19.7
1.31667	23.8	1.31667	17.9	1.31667	17.6	1.31667	19.4	1.31667	20	1.31667	19.8
1.35	23.9	1.35	17.8	1.35	17.6	1.35	19.4	1.35	20	1.35	19.6
1.43333	24	1.43333	17.9	1.43333	17.6	1.43333	19.4	1.43333	20	1.43333	19.5
1.45	24.2	1.45	17.9	1.45	17.6	1.45	19.4	1.45	20	1.45	19.5
1.48333	24.3	1.48333	18	1.48333	17.6	1.48333	19.4	1.48333	19.9	1.48333	19.6
1.51667	24.4	1.51667	18	1.51667	17.6	1.51667	19.4	1.51667	20	1.51667	19.7
1.53333	24.4	1.53333	18	1.53333	17.6	1.53333	19.4	1.53333	19.9	1.53333	19.7
1.56667	24.5	1.56667	18.1	1.56667	17.6	1.56667	19.4	1.56667	19.9	1.56667	19.7
1.58333	24.5	1.58333	18.1	1.58333	17.6	1.58333	19.4	1.58333	19.9	1.58333	19.7
1.61667	24.7	1.61667	18.1	1.61667	17.6	1.61667	19.4	1.61667	19.8	1.61667	19.6
1.65	24.8	1.65	18.1	1.65	17.6	1.65	19.3	1.65	19.8	1.65	19.6
1.66667	24.8	1.66667	18.2	1.66667	17.6	1.66667	19.4	1.66667	19.8	1.66667	19.6
1.7	24.9	1.7	18.2	1.7	17.6	1.7	19.4	1.7	19.9	1.7	19.7
1.71667	25	1.71667	18.3	1.71667	17.6	1.71667	19.3	1.71667	19.9	1.71667	19.8
1.75	25	1.75	18.3	1.75	17.6	1.75	19.4	1.75	20	1.75	19.9
1.78333	25.1	1.78333	18.4	1.78333	17.6	1.78333	19.4	1.78333	20	1.78333	19.9
1.8	25.1	1.8	18.3	1.8	17.6	1.8	19.3	1.8	20	1.8	20
1.83333	25.1	1.83333	18.3	1.83333	17.6	1.83333	19.3	1.83333	19.9	1.83333	19.9
1.85	25.1	1.85	18.3	1.85	17.6	1.85	19.3	1.85	19.9	1.85	19.8
1.88333	25.1	1.88333	18.3	1.88333	17.5	1.88333	19.3	1.88333	19.9	1.88333	19.8
1.91667	25.2	1.91667	18.3	1.91667	17.5	1.91667	19.2	1.91667	19.9	1.91667	19.8
1.93333	25.4	1.93333	18.4	1.93333	17.5	1.93333	19.4	1.93333	19.9	1.93333	19.6
1.96667	25.5	1.96667	18.6	1.96667	17.6	1.96667	19.4	1.96667	20	1.96667	19.5
1.98333	25.5	1.98333	18.6	1.98333	17.6	1.98333	19.5	1.98333	20	1.98333	19.5
2.01667	25.6	2.01667	18.6	2.01667	17.6	2.01667	19.5	2.01667	20	2.01667	19.5
2.05	25.7	2.05	18.7	2.05	17.6	2.05	19.4	2.05	20	2.05	19.5
2.06667	25.7	2.06667	18.6	2.06667	17.5	2.06667	19.4	2.06667	20	2.06667	19.7
2.1	25.7	2.1	18.6	2.1	17.5	2.1	19.4	2.1	20	2.1	19.6
2.13333	25.8	2.13333	18.7	2.13333	17.5	2.13333	19.4	2.13333	20	2.13333	19.6
2.15	25.8	2.15	18.7	2.15	17.6	2.15	19.3	2.15	20	2.15	19.7
2.18333	25.9	2.18333	18.8	2.18333	17.7	2.18333	19.3	2.18333	20	2.18333	19.8
2.2	26	2.2	18.8	2.2	17.6	2.2	19.3	2.2	20	2.2	19.9
2.23333	26	2.23333	18.8	2.23333	17.6	2.23333	19.4	2.23333	20	2.23333	19.9
2.26667	26.1	2.26667	18.8	2.26667	17.6	2.26667	19.4	2.26667	19.9	2.26667	19.9
2.28333	26.1	2.28333	18.9	2.28333	17.6	2.28333	19.4	2.28333	19.9	2.28333	19.8
2.31667	26.1	2.31667	18.9	2.31667	17.6	2.31667	19.4	2.31667	19.9	2.31667	19.7
2.33333	26.2	2.33333	18.9	2.33333	17.6	2.33333	19.4	2.33333	20	2.33333	19.8
2.36667	26.3	2.36667	18.9	2.36667	17.7	2.36667	19.4	2.36667	20	2.36667	19.7
2.4	26.3	2.4	19	2.4	17.7	2.4	19.4	2.4	20	2.4	19.7
2.41667	26.3	2.41667	19.1	2.41667	17.7	2.41667	19.4	2.41667	20	2.41667	19.6
2.45	26.4	2.45	19.1	2.45	17.6	2.45	19.4	2.45	20	2.45	19.7
2.46667	26.4	2.46667	19.1	2.46667	17.6	2.46667	19.4	2.46667	20	2.46667	19.7
2.5	26.5	2.5	19.1	2.5	17.6	2.5	19.3	2.5	19.9	2.5	19.6
2.53333	26.6	2.53333	19.1	2.53333	17.6	2.53333	19.3	2.53333	19.9	2.53333	19.6
2.55	26.6	2.55	19.2	2.55	17.6	2.55	19.3	2.55	20	2.55	19.6
2.58333	26.6	2.58333	19.2	2.58333	17.5	2.58333	19.3	2.58333	20	2.58333	19.6
2.6	26.7	2.6	19.3	2.6	17.6	2.6	19.4	2.6	20	2.6	19.7
2.63333	26.8	2.63333	19.3	2.63333	17.6	2.63333	19.4	2.63333	20	2.63333	19.7
2.66667	26.9	2.66667	19.4	2.66667	17.6	2.66667	19.3	2.66667	20	2.66667	19.8
2.68333	26.9	2.68333	19.4	2.68333	17.6	2.68333	19.3	2.68333	20	2.68333	19.8
2.71667	26.9	2.71667	19.5	2.71667	17.7	2.71667	19.3	2.71667	20	2.71667	19.9
2.75	26.9	2.75	19.5	2.75	17.7	2.75	19.4	2.75	20	2.75	19.9
2.76667	27.1	2.76667	19.6	2.76667	17.7	2.76667	19.4	2.76667	20.1	2.76667	19.9
2.8	27.1	2.8	19.6	2.8	17.7	2.8	19.4	2.8	20	2.8	20
2.81667	27.2	2.81667	19.7	2.81667	17.7	2.81667	19.4	2.81667	20	2.81667	19.9
2.9	27.3	2.9	19.7	2.9	17.7	2.9	19.5	2.9	20	2.9	19.8
2.93333	27.3	2.93333	19.7	2.93333	17.7	2.93333	19.4	2.93333	20.1	2.93333	19.7
2.96667	27.3	2.96667	19.7	2.96667	17.7	2.96667	19.4	2.96667	20	2.96667	19.7
2.98333	27.4	2.98333	19.8	2.98333	17.7	2.98333	19.4	2.98333	20	2.98333	19.7
3.01667	27.6	3.01667	19.9	3.01667	17.7	3.01667	19.4	3.01667	20	3.01667	19.7
3.03333	27.6	3.03333	19.9	3.03333	17.6	3.03333	19.3	3.03333	19.9	3.03333	19.8
3.06667	27.6	3.06667	19.9	3.06667	17.6	3.06667	19.3	3.06667	19.9	3.06667	19.9
3.1	27.6	3.1	19.9	3.1	17.6	3.1	19.3	3.1	19.9	3.1	19.9
3.11667	27.6	3.11667	20	3.11667	17.6	3.11667	19.4	3.11667	19.9	3.11667	19.9
3.15	27.7	3.15	20	3.15	17.6	3.15	19.5	3.15	20	3.15	19.9
3.16667	27.7	3.16667	20	3.16667	17.7	3.16667	19.4	3.16667	20.1	3.16667	19.8
3.2	27.7	3.2	20	3.2	17.7	3.2	19.4	3.2	19.9	3.2	19.8
3.23333	27.8	3.23333	20.1	3.23333	17.7	3.23333	19.4	3.23333	20	3.23333	19.8
3.25	27.9	3.25	20.1	3.25	17.7	3.25	19.4	3.25	20	3.25	19.8
3.28333	28	3.28333	20.1	3.28333	17.7	3.28333	19.4	3.28333	20	3.28333	19.7
3.3	28.1	3.3	20.2	3.3	17.7	3.3	19.4	3.3	20.1	3.3	19.7
3.33333	28.1	3.33333	20.2	3.33333	17.7	3.33333	19.4	3.33333	20.1	3.33333	19.8
3.36667	28.2	3.36667	20.2	3.36667	17.8	3.36667	19.5	3.36667	20	3.36667	20
3.38333	28.3	3.38333	20.3	3.38333	17.7	3.38333	19.5	3.38333	20	3.38333	20
3.41667	28.3	3.41667	20.3	3.41667	17.7	3.41667	19.5	3.41667	19.9	3.41667	19.9
3.43333	28.3	3.43333	20.3	3.43333	17.7	3.43333	19.5	3.43333	19.9	3.43333	19.9
3.46667	28.2	3.46667	20.4	3.46667	17.8	3.46667	19.5	3.46667	20	3.46667	19.9
3.5	28.3	3.5	20.4	3.5	17.8	3.5	19.5	3.5	20.1	3.5	19.9
3.51667	28.3	3.51667	20.4	3.51667	17.8	3.51667	19.5	3.51667	20.1	3.51667	20.1
3.55	28.4	3.55	20.5	3.55	17.8	3.55	19.5	3.55	20.1	3.55	20.1
3.58333	28.4	3.58333	20.6	3.58333	17.8	3.58333	19.4	3.58333	20.1	3.58333	20.1
3.6	28.4	3.6	20.6	3.6	17.8	3.6	19.4	3.6	20.1	3.6	20
3.63333	28.4	3.63333	20.6	3.63333	17.8	3.63333	19.4	3.63333	20.1	3.63333	19.9
3.65	28.5	3.65	20.6	3.65	17.9	3.65	19.5	3.65	20.1	3.65	19.9
3.68333	28.6	3.68333	20.6	3.68333	17.9	3.68333	19.5	3.68333	20.1	3.68333	19.9
3.71667	28.6	3.71667	20.7	3.71667	17.9	3.71667	19.5	3.71667	20	3.71667	19.9
3.73333	28.6	3.73333	20.8	3.73333	17.9	3.73333	19.4	3.73333	20.1	3.73333	19.9
3.76667	28.6	3.76667	20.8	3.76667	17.9	3.76667	19.4	3.76667	20.1	3.76667	20
3.78333	28.6	3.78333	20.8	3.78333	17.8	3.78333	19.5	3.78333	20.1	3.78333	20.2
3.81667	28.7	3.81667	20.8	3.81667	17.8	3.81667	19.5	3.81667	20.1	3.81667	20.1
3.85	28.8	3.85	20.8	3.85	17.8	3.85	19.5	3.85	20	3.85	20.1
3.86667	28.8	3.86667	20.9	3.86667	17.8	3.86667	19.4	3.86667	20	3.86667	20
3.9	28.8	3.9	20.9	3.9	17.8	3.9	19.4	3.9	20	3.9	19.9
3.91667	28.8	3.91667	20.9	3.91667	17.8	3.91667	19.4	3.91667	20	3.91667	19.8
3.95	28.8	3.95	21	3.95	17.8	3.95	19.4	3.95	20	3.95	19.8
3.98333	28.8	3.98333	21	3.98333	17.9	3.98333	19.4	3.98333	20	3.98333	19.8
4	28.9	4	21	4	17.9	4	19.4	4	20	4	19.8
4.03333	29	4.03333	21	4.03333	17.9	4.03333	19.4	4.03333	20	4.03333	19.8
4.05	29	4.05	21	4.05	17.9	4.05	19.4	4.05	20	4.05	19.8
4.08333	29.1	4.08333	21.1	4.08333	17.9	4.08333	19.4	4.08333	20.1	4.08333	19.8
4.11667	29	4.11667	21	4.11667	17.8	4.11667	19.4	4.11667	20.1	4.11667	19.8
4.13333	29	4.13333	21.1	4.13333	17.8	4.13333	19.4	4.13333	20	4.13333	19.8
4.16667	29.1	4.16667	21.1	4.16667	17.9	4.16667	19.4	4.16667	20	4.16667	20
4.2	29.2	4.2	21.2	4.2	17.9	4.2	19.4	4.2	20	4.2	20.1
4.21667	29.2	4.21667	21.2	4.21667	17.9	4.21667	19.4	4.21667	20	4.21667	20
4.25	29.3	4.25	21.3	4.25	17.9	4.25	19.4	4.25	20	4.25	20.1
4.26667	29.3	4.26667	21.3	4.26667	17.9	4.26667	19.3	4.26667	20	4.26667	20
4.3	29.3	4.3	21.3	4.3	17.9	4.3	19.4	4.3	20	4.3	20
4.35	29.3	4.35	21.3	4.35	17.9	4.35	19.4	4.35	20	4.35	19.9
4.38333	29.4	4.38333	21.4	4.38333	17.9	4.38333	19.4	4.38333	20	4.38333	19.9
4.4	29.5	4.4	21.4	4.4	18	4.4	19.4	4.4	20	4.4	19.9
4.43333	29.5	4.43333	21.4	4.43333	18	4.43333	19.4	4.43333	20.1	4.43333	19.8
4.46667	29.5	4.46667	21.5	4.46667	18	4.46667	19.4	4.46667	20.1	4.46667	19.8
4.48333	29.5	4.48333	21.5	4.48333	17.9	4.48333	19.5	4.48333	20.1	4.48333	19.8
4.51667	29.5	4.51667	21.5	4.51667	17.9	4.51667	19.4	4.51667	20.1	4.51667	19.8
4.53333	29.4	4.53333	21.5	4.53333	17.9	4.53333	19.4	4.53333	20.1	4.53333	20
4.56667	29.4	4.56667	21.6	4.56667	17.9	4.56667	19.4	4.56667	20.1	4.56667	20.1
4.6	29.5	4.6	21.6	4.6	17.9	4.6	19.4	4.6	20.1	4.6	20.1
4.61667	29.6	4.61667	21.6	4.61667	17.9	4.61667	19.4	4.61667	20	4.61667	20.1
4.65	29.6	4.65	21.7	4.65	17.9	4.65	19.5	4.65	20	4.65	20.2
4.68333	29.7	4.68333	21.7	4.68333	17.9	4.68333	19.5	4.68333	20	4.68333	19.9
4.7	29.7	4.7	21.7	4.7	17.9	4.7	19.4	4.7	20	4.7	19.8
4.73333	29.7	4.73333	21.7	4.73333	17.9	4.73333	19.4	4.73333	20.1	4.73333	19.8
4.75	29.7	4.75	21.7	4.75	17.9	4.75	19.4	4.75	20.1	4.75	19.8
4.78333	29.8	4.78333	21.8	4.78333	18	4.78333	19.5	4.78333	20.1	4.78333	19.8
4.81667	29.8	4.81667	21.9	4.81667	17.9	4.81667	19.4	4.81667	20.1	4.81667	19.9
4.83333	29.8	4.83333	21.9	4.83333	18	4.83333	19.4	4.83333	20	4.83333	19.9
4.86667	29.9	4.86667	21.9	4.86667	18	4.86667	19.4	4.86667	20	4.86667	20
4.88333	29.9	4.88333	21.8	4.88333	17.9	4.88333	19.4	4.88333	20.1	4.88333	20
4.91667	29.8	4.91667	21.8	4.91667	17.9	4.91667	19.4	4.91667	20.1	4.91667	20
4.95	29.8	4.95	21.9	4.95	18	4.95	19.4	4.95	20.1	4.95	20.2
4.96667	29.8	4.96667	21.9	4.96667	18	4.96667	19.4	4.96667	20.1	4.96667	20.2
5	29.9	5	21.9	5	18	5	19.4	5	20	5	20.1
5.01667	29.9	5.01667	21.9	5.01667	18	5.01667	19.4	5.01667	19.9	5.01667	20
5.05	30	5.05	22	5.05	18	5.05	19.4	5.05	19.9	5.05	20
5.08333	29.9	5.08333	21.9	5.08333	18	5.08333	19.4	5.08333	20	5.08333	20
5.1	30	5.1	22	5.1	18	5.1	19.4	5.1	20	5.1	20
5.13333	30	5.13333	22	5.13333	18	5.13333	19.4	5.13333	20	5.13333	20.1
5.16667	30	5.16667	22	5.16667	18	5.16667	19.4	5.16667	20.1	5.16667	19.9
5.18333	30	5.18333	22.1	5.18333	18.1	5.18333	19.4	5.18333	20.1	5.18333	19.9
5.21667	30	5.21667	22.2	5.21667	18.1	5.21667	19.4	5.21667	20.1	5.21667	19.9
5.23333	30.1	5.23333	22.2	5.23333	18.2	5.23333	19.5	5.23333	20.1	5.23333	20
5.26667	30.1	5.26667	22.2	5.26667	18.1	5.26667	19.4	5.26667	20.1	5.26667	19.9
5.3	30.1	5.3	22.2	5.3	18.1	5.3	19.5	5.3	20	5.3	20
5.31667	30.2	5.31667	22.3	5.31667	18.1	5.31667	19.5	5.31667	20	5.31667	20
5.35	30.2	5.35	22.3	5.35	18.1	5.35	19.5	5.35	20.1	5.35	19.9
5.36667	30.2	5.36667	22.2	5.36667	18	5.36667	19.5	5.36667	20.1	5.36667	19.9
5.4	30.2	5.4	22.2	5.4	18	5.4	19.4	5.4	20	5.4	20
5.43333	30.2	5.43333	22.2	5.43333	18	5.43333	19.5	5.43333	20	5.43333	20
5.45	30.3	5.45	22.3	5.45	18	5.45	19.4	5.45	20.1	5.45	20.1
5.48333	30.3	5.48333	22.3	5.48333	18.1	5.48333	19.5	5.48333	20.1	5.48333	19.9
5.5	30.3	5.5	22.3	5.5	18.1	5.5	19.4	5.5	20	5.5	19.8
5.53333	30.4	5.53333	22.4	5.53333	18.1	5.53333	19.4	5.53333	20	5.53333	19.8
5.56667	30.4	5.56667	22.5	5.56667	18.1	5.56667	19.4	5.56667	20	5.56667	19.8
5.58333	30.4	5.58333	22.5	5.58333	18.2	5.58333	19.5	5.58333	20	5.58333	20
5.61667	30.4	5.61667	22.5	5.61667	18.1	5.61667	19.4	5.61667	20	5.61667	20
5.63333	30.4	5.63333	22.6	5.63333	18.1	5.63333	19.4	5.63333	20	5.63333	20
5.66667	30.4	5.66667	22.6	5.66667	18.1	5.66667	19.5	5.66667	20	5.66667	20
5.7	30.6	5.7	22.6	5.7	18.1	5.7	19.4	5.7	20.1	5.7	20.1
5.71667	30.6	5.71667	22.6	5.71667	18.1	5.71667	19.4	5.71667	20.1	5.71667	19.9
5.78333	30.6	5.78333	22.7	5.78333	18.2	5.78333	19.4	5.78333	20.1	5.78333	19.9
5.8	30.6	5.8	22.7	5.8	18.2	5.8	19.5	5.8	20	5.8	20.1
5.83333	30.6	5.83333	22.7	5.83333	18.2	5.83333	19.5	5.83333	20	5.83333	20.2
5.85	30.7	5.85	22.7	5.85	18.2	5.85	19.5	5.85	20	5.85	20.1
5.88333	30.7	5.88333	22.7	5.88333	18.2	5.88333	19.5	5.88333	20	5.88333	20.1
5.91667	30.7	5.91667	22.7	5.91667	18.2	5.91667	19.4	5.91667	20	5.91667	20.1
5.93333	30.8	5.93333	22.7	5.93333	18.2	5.93333	19.4	5.93333	20	5.93333	20
5.96667	30.9	5.96667	22.8	5.96667	18.2	5.96667	19.4	5.96667	20	5.96667	20
5.98333	30.8	5.98333	22.8	5.98333	18.1	5.98333	19.4	5.98333	20	5.98333	20.1
6.01667	30.8	6.01667	22.8	6.01667	18.1	6.01667	19.4	6.01667	20	6.01667	20.2
6.05	30.9	6.05	22.8	6.05	18.2	6.05	19.5	6.05	20	6.05	20.2
6.06667	30.8	6.06667	22.8	6.06667	18.2	6.06667	19.4	6.06667	20	6.06667	20.2
6.1	30.9	6.1	22.9	6.1	18.2	6.1	19.5	6.1	20	6.1	20.1
6.13333	30.9	6.13333	22.9	6.13333	18.2	6.13333	19.4	6.13333	20	6.13333	20.1
6.15	30.8	6.15	22.9	6.15	18.2	6.15	19.4	6.15	19.9	6.15	20.1
6.18333	30.9	6.18333	22.9	6.18333	18.2	6.18333	19.4	6.18333	20	6.18333	20.1
6.2	30.8	6.2	22.9	6.2	18.2	6.2	19.4	6.2	20	6.2	20.1
6.23333	30.8	6.23333	22.9	6.23333	18.2	6.23333	19.4	6.23333	20	6.23333	20.1
6.26667	30.9	6.26667	22.9	6.26667	18.2	6.26667	19.4	6.26667	20	6.26667	20.1
6.28333	30.9	6.28333	22.9	6.28333	18.3	6.28333	19.5	6.28333	20	6.28333	20.1
6.31667	30.9	6.31667	22.9	6.31667	18.3	6.31667	19.5	6.31667	20	6.31667	19.9
6.33333	31	6.33333	22.9	6.33333	18.3	6.33333	19.5	6.33333	20	6.33333	19.7
6.36667	31	6.36667	22.9	6.36667	18.3	6.36667	19.5	6.36667	20	6.36667	19.7
6.4	31	6.4	22.9	6.4	18.3	6.4	19.4	6.4	19.9	6.4	19.8
6.41667	31	6.41667	23	6.41667	18.3	6.41667	19.4	6.41667	19.9	6.41667	19.9
6.45	31.1	6.45	23.1	6.45	18.3	6.45	19.4	6.45	20	6.45	19.9
6.46667	31.1	6.46667	23.1	6.46667	18.3	6.46667	19.4	6.46667	19.9	6.46667	19.9
6.5	31.2	6.5	23.1	6.5	18.3	6.5	19.4	6.5	20	6.5	19.9
6.53333	31.1	6.53333	23.1	6.53333	18.4	6.53333	19.4	6.53333	20	6.53333	20
6.55	31.1	6.55	23.1	6.55	18.4	6.55	19.4	6.55	19.9	6.55	20
6.58333	31.1	6.58333	23.2	6.58333	18.4	6.58333	19.4	6.58333	19.9	6.58333	20.1
6.6	31.2	6.6	23.2	6.6	18.4	6.6	19.5	6.6	20	6.6	20.2
6.63333	31.2	6.63333	23.3	6.63333	18.4	6.63333	19.4	6.63333	20	6.63333	20
6.66667	31.2	6.66667	23.3	6.66667	18.4	6.66667	19.5	6.66667	20	6.66667	20
6.68333	31.2	6.68333	23.3	6.68333	18.4	6.68333	19.5	6.68333	20	6.68333	20
6.71667	31.2	6.71667	23.3	6.71667	18.4	6.71667	19.5	6.71667	20	6.71667	20
6.75	31.2	6.75	23.3	6.75	18.3	6.75	19.4	6.75	20	6.75	20.1
6.76667	31.2	6.76667	23.3	6.76667	18.4	6.76667	19.4	6.76667	20	6.76667	20.1
6.8	31.2	6.8	23.3	6.8	18.4	6.8	19.5	6.8	20	6.8	20.1
6.81667	31.3	6.81667	23.3	6.81667	18.4	6.81667	19.5	6.81667	20	6.81667	20.1
6.85	31.3	6.85	23.4	6.85	18.4	6.85	19.4	6.85	20	6.85	19.9
6.88333	31.3	6.88333	23.4	6.88333	18.4	6.88333	19.4	6.88333	20	6.88333	19.8
6.9	31.2	6.9	23.4	6.9	18.4	6.9	19.4	6.9	20	6.9	19.9
6.93333	31.3	6.93333	23.5	6.93333	18.4	6.93333	19.4	6.93333	20	6.93333	19.9
6.95	31.3	6.95	23.5	6.95	18.3	6.95	19.3	6.95	20	6.95	20
6.98333	31.3	6.98333	23.5	6.98333	18.3	6.98333	19.3	6.98333	20.1	6.98333	20
7.01667	31.3	7.01667	23.5	7.01667	18.3	7.01667	19.3	7.01667	20	7.01667	19.9
7.03333	31.3	7.03333	23.6	7.03333	18.4	7.03333	19.4	7.03333	20	7.03333	19.9
7.06667	31.4	7.06667	23.6	7.06667	18.4	7.06667	19.4	7.06667	20	7.06667	19.9
7.08333	31.4	7.08333	23.6	7.08333	18.4	7.08333	19.4	7.08333	20	7.08333	20
7.11667	31.4	7.11667	23.6	7.11667	18.5	7.11667	19.4	7.11667	19.9	7.11667	20.1
7.15	31.4	7.15	23.6	7.15	18.5	7.15	19.3	7.15	19.9	7.15	20.1
7.16667	31.4	7.16667	23.6	7.16667	18.5	7.16667	19.4	7.16667	19.9	7.16667	20.2
7.23333	31.6	7.23333	23.7	7.23333	18.6	7.23333	19.4	7.23333	19.9	7.23333	20.1
7.25	31.6	7.25	23.7	7.25	18.6	7.25	19.4	7.25	19.9	7.25	20.1
7.28333	31.6	7.28333	23.7	7.28333	18.6	7.28333	19.4	7.28333	19.9	7.28333	20
7.3	31.6	7.3	23.7	7.3	18.6	7.3	19.4	7.3	19.9	7.3	20
7.33333	31.6	7.33333	23.7	7.33333	18.6	7.33333	19.5	7.33333	19.9	7.33333	20
7.36667	31.6	7.36667	23.7	7.36667	18.5	7.36667	19.4	7.36667	19.9	7.36667	20.1
7.38333	31.6	7.38333	23.8	7.38333	18.5	7.38333	19.4	7.38333	19.9	7.38333	20.1
7.41667	31.6	7.41667	23.8	7.41667	18.5	7.41667	19.4	7.41667	19.9	7.41667	20.1
7.45	31.7	7.45	23.8	7.45	18.5	7.45	19.5	7.45	20	7.45	20
7.46667	31.6	7.46667	23.8	7.46667	18.5	7.46667	19.5	7.46667	20	7.46667	20
7.5	31.6	7.5	23.8	7.5	18.6	7.5	19.4	7.5	19.9	7.5	20.1
7.51667	31.7	7.51667	23.9	7.51667	18.5	7.51667	19.4	7.51667	19.9	7.51667	20.1
7.55	31.7	7.55	24	7.55	18.6	7.55	19.5	7.55	19.9	7.55	20.1
7.58333	31.7	7.58333	23.9	7.58333	18.6	7.58333	19.5	7.58333	19.9	7.58333	20
7.6	31.6	7.6	23.9	7.6	18.7	7.6	19.5	7.6	20	7.6	20
7.63333	31.7	7.63333	23.9	7.63333	18.7	7.63333	19.5	7.63333	20	7.63333	20.1
7.65	31.7	7.65	23.9	7.65	18.7	7.65	19.5	7.65	19.9	7.65	20.1
7.68333	31.7	7.68333	23.9	7.68333	18.7	7.68333	19.4	7.68333	20	7.68333	19.9
7.71667	31.7	7.71667	24	7.71667	18.7	7.71667	19.4	7.71667	20	7.71667	19.8
7.73333	31.8	7.73333	24	7.73333	18.6	7.73333	19.4	7.73333	20	7.73333	19.8
7.76667	31.8	7.76667	24.1	7.76667	18.7	7.76667	19.4	7.76667	20	7.76667	19.8
7.78333	31.8	7.78333	24.1	7.78333	18.7	7.78333	19.5	7.78333	20	7.78333	20
7.81667	31.8	7.81667	24	7.81667	18.6	7.81667	19.5	7.81667	20	7.81667	20
7.85	31.7	7.85	24	7.85	18.6	7.85	19.5	7.85	20	7.85	20.1
7.86667	31.7	7.86667	24	7.86667	18.6	7.86667	19.4	7.86667	20	7.86667	20
7.9	31.7	7.9	24.1	7.9	18.6	7.9	19.5	7.9	20	7.9	20
7.91667	31.7	7.91667	24.1	7.91667	18.7	7.91667	19.5	7.91667	20	7.91667	20
7.95	31.7	7.95	24.1	7.95	18.7	7.95	19.4	7.95	19.9	7.95	20
7.98333	31.8	7.98333	24	7.98333	18.7	7.98333	19.4	7.98333	19.9	7.98333	20
8	31.9	8	24.1	8	18.8	8	19.4	8	19.9	8	20
8.03333	31.9	8.03333	24.2	8.03333	18.7	8.03333	19.4	8.03333	19.9	8.03333	20
8.06667	31.9	8.06667	24.2	8.06667	18.7	8.06667	19.4	8.06667	20	8.06667	20
8.08333	31.9	8.08333	24.3	8.08333	18.7	8.08333	19.4	8.08333	19.9	8.08333	20
8.11667	31.8	8.11667	24.2	8.11667	18.6	8.11667	19.4	8.11667	20	8.11667	20.1
8.13333	31.8	8.13333	24.2	8.13333	18.7	8.13333	19.4	8.13333	20	8.13333	20.1
8.16667	31.8	8.16667	24.2	8.16667	18.7	8.16667	19.4	8.16667	19.9	8.16667	20.1
8.2	31.9	8.2	24.2	8.2	18.7	8.2	19.4	8.2	19.9	8.2	20.1
8.21667	32	8.21667	24.3	8.21667	18.8	8.21667	19.5	8.21667	20	8.21667	20
8.25	32	8.25	24.3	8.25	18.8	8.25	19.5	8.25	20	8.25	20
8.26667	31.9	8.26667	24.3	8.26667	18.8	8.26667	19.5	8.26667	20	8.26667	20
8.3	32	8.3	24.2	8.3	18.8	8.3	19.4	8.3	20	8.3	20.1
8.33333	32	8.33333	24.3	8.33333	18.8	8.33333	19.4	8.33333	20	8.33333	20.2
8.35	31.9	8.35	24.3	8.35	18.8	8.35	19.4	8.35	19.9	8.35	20.2
8.38333	31.9	8.38333	24.3	8.38333	18.8	8.38333	19.3	8.38333	19.9	8.38333	20.2
8.4	31.9	8.4	24.3	8.4	18.8	8.4	19.3	8.4	20	8.4	20.3
8.43333	31.9	8.43333	24.3	8.43333	18.8	8.43333	19.4	8.43333	19.9	8.43333	20.3
8.46667	32.1	8.46667	24.4	8.46667	18.8	8.46667	19.5	8.46667	19.9	8.46667	20.3
8.48333	32.1	8.48333	24.4	8.48333	18.8	8.48333	19.5	8.48333	20	8.48333	20.1
8.51667	32	8.51667	24.4	8.51667	18.8	8.51667	19.4	8.51667	19.9	8.51667	20.1
8.55	32.1	8.55	24.4	8.55	18.9	8.55	19.4	8.55	19.9	8.55	20
8.56667	32.1	8.56667	24.4	8.56667	18.8	8.56667	19.5	8.56667	19.9	8.56667	20
8.6	32.1	8.6	24.4	8.6	18.8	8.6	19.4	8.6	20	8.6	20
8.65	32.2	8.65	24.4	8.65	18.9	8.65	19.5	8.65	20	8.65	20
8.68333	32.1	8.68333	24.4	8.68333	18.9	8.68333	19.5	8.68333	20	8.68333	20.1
8.7	32.1	8.7	24.4	8.7	18.9	8.7	19.4	8.7	19.9	8.7	20.2
8.73333	32.1	8.73333	24.4	8.73333	18.9	8.73333	19.5	8.73333	19.9	8.73333	20.3
8.75	32.1	8.75	24.4	8.75	18.9	8.75	19.4	8.75	19.9	8.75	20.2
8.78333	32.2	8.78333	24.5	8.78333	19	8.78333	19.5	8.78333	19.9	8.78333	20.3
8.81667	32.3	8.81667	24.6	8.81667	19	8.81667	19.5	8.81667	20	8.81667	20.3
8.83333	32.3	8.83333	24.6	8.83333	19	8.83333	19.5	8.83333	20	8.83333	20.4
8.86667	32.4	8.86667	24.7	8.86667	19	8.86667	19.5	8.86667	20	8.86667	20.4
8.9	32.5	8.9	24.7	8.9	19	8.9	19.5	8.9	20	8.9	20.2
8.91667	32.4	8.91667	24.6	8.91667	19	8.91667	19.5	8.91667	19.9	8.91667	20
8.95	32.3	8.95	24.6	8.95	19	8.95	19.5	8.95	20	8.95	20
8.96667	32.4	8.96667	24.7	8.96667	19	8.96667	19.5	8.96667	20.1	8.96667	20.2
9	32.4	9	24.7	9	19.1	9	19.5	9	20.1	9	20.2
9.03333	32.4	9.03333	24.7	9.03333	19	9.03333	19.4	9.03333	20.1	9.03333	20.4
9.05	32.5	9.05	24.7	9.05	19.1	9.05	19.5	9.05	20.1	9.05	20.2
9.08333	32.5	9.08333	24.7	9.08333	19	9.08333	19.5	9.08333	20.1	9.08333	20.1
9.1	32.5	9.1	24.7	9.1	19	9.1	19.5	9.1	20.1	9.1	20.2
9.13333	32.5	9.13333	24.8	9.13333	19.1	9.13333	19.5	9.13333	20.1	9.13333	20.1
9.16667	32.5	9.16667	24.8	9.16667	19.1	9.16667	19.5	9.16667	20	9.16667	20.1
9.18333	32.4	9.18333	24.7	9.18333	19	9.18333	19.5	9.18333	19.9	9.18333	20
9.21667	32.4	9.21667	24.8	9.21667	19.1	9.21667	19.5	9.21667	20	9.21667	20
9.23333	32.4	9.23333	24.8	9.23333	19.1	9.23333	19.5	9.23333	20	9.23333	20.2
9.26667	32.4	9.26667	24.8	9.26667	19.1	9.26667	19.5	9.26667	20	9.26667	20.4
9.3	32.4	9.3	24.8	9.3	19.2	9.3	19.5	9.3	20	9.3	20.4
9.31667	32.4	9.31667	24.8	9.31667	19.2	9.31667	19.5	9.31667	20	9.31667	20.3
9.35	32.4	9.35	24.8	9.35	19.1	9.35	19.5	9.35	20	9.35	20.1
9.38333	32.4	9.38333	24.8	9.38333	19.1	9.38333	19.5	9.38333	19.9	9.38333	20.1
9.4	32.4	9.4	24.8	9.4	19.2	9.4	19.5	9.4	19.9	9.4	20.2
9.43333	32.5	9.43333	24.8	9.43333	19.1	9.43333	19.5	9.43333	20	9.43333	20.1
9.45	32.6	9.45	24.9	9.45	19.1	9.45	19.5	9.45	20.1	9.45	20
9.48333	32.6	9.48333	24.9	9.48333	19.2	9.48333	19.5	9.48333	20.1	9.48333	20.2
9.51667	32.6	9.51667	24.9	9.51667	19.1	9.51667	19.5	9.51667	20	9.51667	20.2
9.53333	32.6	9.53333	24.9	9.53333	19.1	9.53333	19.5	9.53333	20	9.53333	20.1
9.56667	32.6	9.56667	24.9	9.56667	19.1	9.56667	19.6	9.56667	20.1	9.56667	20.1
9.58333	32.6	9.58333	24.9	9.58333	19.2	9.58333	19.6	9.58333	20.1	9.58333	20.2
9.61667	32.7	9.61667	24.9	9.61667	19.2	9.61667	19.6	9.61667	20	9.61667	20.3
9.65	32.7	9.65	25	9.65	19.3	9.65	19.6	9.65	20.1	9.65	20.3
9.66667	32.7	9.66667	25.1	9.66667	19.3	9.66667	19.6	9.66667	20	9.66667	20.4
9.7	32.7	9.7	25	9.7	19.3	9.7	19.6	9.7	20	9.7	20.2
9.71667	32.6	9.71667	25	9.71667	19.3	9.71667	19.6	9.71667	20	9.71667	20.2
9.75	32.6	9.75	25	9.75	19.2	9.75	19.5	9.75	20	9.75	20.2
9.78333	32.7	9.78333	25	9.78333	19.3	9.78333	19.5	9.78333	20	9.78333	20.1
9.8	32.7	9.8	25.1	9.8	19.3	9.8	19.5	9.8	20	9.8	20.1
9.83333	32.6	9.83333	25.1	9.83333	19.3	9.83333	19.5	9.83333	20	9.83333	20.1
9.85	32.6	9.85	25.1	9.85	19.3	9.85	19.5	9.85	20	9.85	20.1
9.88333	32.6	9.88333	25.1	9.88333	19.2	9.88333	19.5	9.88333	20	9.88333	20.2
9.91667	32.6	9.91667	25.1	9.91667	19.3	9.91667	19.5	9.91667	20.1	9.91667	20.4
9.93333	32.7	9.93333	25.1	9.93333	19.3	9.93333	19.5	9.93333	20.1	9.93333	20.4
9.96667	32.7	9.96667	25.1	9.96667	19.3	9.96667	19.5	9.96667	20.1	9.96667	20.2
10	32.7	10	25.1	10	19.3	10	19.5	10	20.1	10	20.2
10.0167	32.7	10.0167	25.1	10.0167	19.3	10.0167	19.6	10.0167	20.1	10.0167	20.3
10.05	32.8	10.05	25.1	10.05	19.3	10.05	19.6	10.05	20	10.05	20.3
10.1	32.8	10.1	25.1	10.1	19.2	10.1	19.5	10.1	20	10.1	20.2
10.1333	32.8	10.1333	25.1	10.1333	19.3	10.1333	19.5	10.1333	20	10.1333	20.2
10.15	32.8	10.15	25.2	10.15	19.4	10.15	19.5	10.15	20	10.15	20.2
10.1833	32.9	10.1833	25.2	10.1833	19.4	10.1833	19.6	10.1833	20	10.1833	20.3
10.2	32.9	10.2	25.2	10.2	19.4	10.2	19.6	10.2	20.1	10.2	20.4
10.2333	32.9	10.2333	25.2	10.2333	19.4	10.2333	19.6	10.2333	20.1	10.2333	20.3
10.2667	32.9	10.2667	25.2	10.2667	19.4	10.2667	19.6	10.2667	20.1	10.2667	20.3
10.2833	32.9	10.2833	25.2	10.2833	19.4	10.2833	19.6	10.2833	20.1	10.2833	20.4
10.3167	32.9	10.3167	25.3	10.3167	19.4	10.3167	19.6	10.3167	20.1	10.3167	20.5
10.35	32.9	10.35	25.2	10.35	19.3	10.35	19.6	10.35	20.1	10.35	20.5
10.3667	32.9	10.3667	25.2	10.3667	19.3	10.3667	19.6	10.3667	20.1	10.3667	20.3
10.4	32.9	10.4	25.3	10.4	19.4	10.4	19.6	10.4	20	10.4	20.2
10.4167	32.9	10.4167	25.2	10.4167	19.3	10.4167	19.5	10.4167	20	10.4167	20.3
10.45	32.9	10.45	25.2	10.45	19.3	10.45	19.5	10.45	20	10.45	20.2
10.4833	32.9	10.4833	25.3	10.4833	19.3	10.4833	19.6	10.4833	19.9	10.4833	20.3
10.5	32.9	10.5	25.3	10.5	19.3	10.5	19.6	10.5	19.9	10.5	20.3
10.5333	32.8	10.5333	25.3	10.5333	19.4	10.5333	19.5	10.5333	20	10.5333	20.3
10.55	32.8	10.55	25.3	10.55	19.4	10.55	19.5	10.55	20	10.55	20.3
10.5833	32.8	10.5833	25.3	10.5833	19.4	10.5833	19.5	10.5833	20.1	10.5833	20.2
10.6167	32.9	10.6167	25.3	10.6167	19.4	10.6167	19.6	10.6167	20	10.6167	20.3
10.6333	32.9	10.6333	25.3	10.6333	19.4	10.6333	19.6	10.6333	20	10.6333	20.3
10.6667	32.8	10.6667	25.3	10.6667	19.4	10.6667	19.5	10.6667	20	10.6667	20.2
10.6833	32.8	10.6833	25.4	10.6833	19.5	10.6833	19.6	10.6833	20	10.6833	20.1
10.7167	32.7	10.7167	25.4	10.7167	19.5	10.7167	19.6	10.7167	20.1	10.7167	20.2
10.75	32.8	10.75	25.4	10.75	19.5	10.75	19.6	10.75	20	10.75	20.4
10.7667	32.8	10.7667	25.4	10.7667	19.5	10.7667	19.5	10.7667	20.1	10.7667	20.3
10.8	32.9	10.8	25.4	10.8	19.5	10.8	19.5	10.8	20.1	10.8	20.3
10.8333	33	10.8333	25.4	10.8333	19.5	10.8333	19.5	10.8333	20	10.8333	20.2
10.85	33	10.85	25.4	10.85	19.4	10.85	19.5	10.85	20	10.85	20.2
10.8833	33	10.8833	25.4	10.8833	19.4	10.8833	19.5	10.8833	20.1	10.8833	20.2
10.9	33	10.9	25.4	10.9	19.4	10.9	19.5	10.9	20	10.9	20.2
10.9333	33	10.9333	25.5	10.9333	19.5	10.9333	19.6	10.9333	20.1	10.9333	20.2
10.9667	32.9	10.9667	25.4	10.9667	19.4	10.9667	19.5	10.9667	20	10.9667	20.2
10.9833	32.9	10.9833	25.5	10.9833	19.5	10.9833	19.5	10.9833	20	10.9833	20.3
11.0167	32.9	11.0167	25.5	11.0167	19.5	11.0167	19.6	11.0167	20	11.0167	20.4
11.0333	32.9	11.0333	25.5	11.0333	19.5	11.0333	19.5	11.0333	20	11.0333	20.4
11.0667	32.9	11.0667	25.5	11.0667	19.6	11.0667	19.6	11.0667	20	11.0667	20.4
11.1	32.8	11.1	25.5	11.1	19.5	11.1	19.6	11.1	20	11.1	20.3
11.1167	32.9	11.1167	25.6	11.1167	19.5	11.1167	19.6	11.1167	20	11.1167	20.2
11.15	32.9	11.15	25.6	11.15	19.6	11.15	19.5	11.15	20.1	11.15	20.2
11.1667	32.9	11.1667	25.6	11.1667	19.6	11.1667	19.5	11.1667	20.1	11.1667	20.3
11.2	32.9	11.2	25.6	11.2	19.6	11.2	19.5	11.2	20.1	11.2	20.2
11.2333	32.9	11.2333	25.6	11.2333	19.6	11.2333	19.5	11.2333	20	11.2333	20.2
11.25	32.9	11.25	25.6	11.25	19.6	11.25	19.5	11.25	20	11.25	20.2
11.2833	32.9	11.2833	25.6	11.2833	19.6	11.2833	19.5	11.2833	20	11.2833	20.3
11.3167	32.8	11.3167	25.6	11.3167	19.6	11.3167	19.5	11.3167	20.1	11.3167	20.3
11.3333	32.8	11.3333	25.6	11.3333	19.6	11.3333	19.5	11.3333	20.1	11.3333	20.4
11.3667	32.9	11.3667	25.7	11.3667	19.7	11.3667	19.6	11.3667	20.1	11.3667	20.5
11.3833	32.9	11.3833	25.6	11.3833	19.6	11.3833	19.6	11.3833	20.1	11.3833	20.5
11.4167	32.9	11.4167	25.6	11.4167	19.6	11.4167	19.6	11.4167	20	11.4167	20.4
11.45	32.9	11.45	25.6	11.45	19.6	11.45	19.5	11.45	20	11.45	20.4
11.4667	33	11.4667	25.7	11.4667	19.7	11.4667	19.5	11.4667	20	11.4667	20.2
11.5167	33.1	11.5167	25.7	11.5167	19.7	11.5167	19.6	11.5167	20	11.5167	20.2
11.55	33.2	11.55	25.7	11.55	19.7	11.55	19.6	11.55	20	11.55	20.3
11.5833	33.2	11.5833	25.7	11.5833	19.7	11.5833	19.5	11.5833	20	11.5833	20.4
11.6	33.2	11.6	25.7	11.6	19.7	11.6	19.5	11.6	20	11.6	20.3
11.6333	33.2	11.6333	25.7	11.6333	19.7	11.6333	19.6	11.6333	20	11.6333	20.3
11.6667	33.2	11.6667	25.7	11.6667	19.7	11.6667	19.5	11.6667	20	11.6667	20.3
11.6833	33.2	11.6833	25.8	11.6833	19.7	11.6833	19.5	11.6833	20	11.6833	20.3
11.7167	33.2	11.7167	25.8	11.7167	19.7	11.7167	19.5	11.7167	20	11.7167	20.4
11.7333	33.2	11.7333	25.8	11.7333	19.7	11.7333	19.5	11.7333	20.1	11.7333	20.4
11.7667	33.2	11.7667	25.8	11.7667	19.7	11.7667	19.6	11.7667	20.1	11.7667	20.3
11.8	32.9	11.8	25.7	11.8	19.7	11.8	19.6	11.8	20	11.8	20.2
11.8167	33.2	11.8167	25.8	11.8167	19.7	11.8167	19.6	11.8167	20	11.8167	20.2
11.85	33.2	11.85	25.8	11.85	19.7	11.85	19.6	11.85	20	11.85	20.2
11.8667	33.3	11.8667	25.8	11.8667	19.8	11.8667	19.6	11.8667	20.1	11.8667	20.3
11.9	33.4	11.9	25.8	11.9	19.8	11.9	19.5	11.9	20	11.9	20.2
11.9333	33.4	11.9333	25.8	11.9333	19.8	11.9333	19.5	11.9333	20	11.9333	20.1
11.95	33.3	11.95	25.8	11.95	19.7	11.95	19.5	11.95	19.9	11.95	20.1
11.9833	33.3	11.9833	25.8	11.9833	19.7	11.9833	19.6	11.9833	19.9	11.9833	20.2
12	33.3	12	25.8	12	19.7	12	19.6	12	20	12	20.5
12.0333	33.5	12.0333	25.9	12.0333	19.8	12.0333	19.6	12.0333	20.1	12.0333	20.5
12.0667	33.6	12.0667	25.9	12.0667	19.8	12.0667	19.5	12.0667	20.1	12.0667	20.4
12.0833	33.6	12.0833	25.9	12.0833	19.8	12.0833	19.5	12.0833	20.1	12.0833	20.3
12.1167	33.5	12.1167	25.9	12.1167	19.7	12.1167	19.6	12.1167	20	12.1167	20.4
12.15	33.5	12.15	25.9	12.15	19.7	12.15	19.6	12.15	20	12.15	20.4
12.1667	33.5	12.1667	25.9	12.1667	19.8	12.1667	19.6	12.1667	19.9	12.1667	20.4
12.2	33.4	12.2	25.9	12.2	19.8	12.2	19.6	12.2	20	12.2	20.4
12.2167	33.5	12.2167	25.9	12.2167	19.8	12.2167	19.6	12.2167	20	12.2167	20.4
12.25	33.5	12.25	25.9	12.25	19.8	12.25	19.6	12.25	20	12.25	20.5
12.2833	33.4	12.2833	25.9	12.2833	19.8	12.2833	19.6	12.2833	20.1	12.2833	20.4
12.3	33.5	12.3	25.9	12.3	19.8	12.3	19.6	12.3	20.1	12.3	20.4
12.3333	33.4	12.3333	25.8	12.3333	19.7	12.3333	19.6	12.3333	20.1	12.3333	20.3
12.35	33.5	12.35	25.9	12.35	19.7	12.35	19.6	12.35	20	12.35	20.2
12.3833	33.5	12.3833	25.9	12.3833	19.8	12.3833	19.6	12.3833	20	12.3833	20.5
12.4167	33.6	12.4167	26	12.4167	19.9	12.4167	19.6	12.4167	20.2	12.4167	20.5
12.4333	33.6	12.4333	26	12.4333	19.9	12.4333	19.6	12.4333	20.2	12.4333	20.5
12.4667	33.4	12.4667	26	12.4667	19.9	12.4667	19.7	12.4667	20.1	12.4667	20.4
12.4833	33.5	12.4833	26	12.4833	20	12.4833	19.7	12.4833	20.1	12.4833	20.4
12.5167	33.6	12.5167	26	12.5167	19.9	12.5167	19.6	12.5167	20.1	12.5167	20.4
12.55	33.6	12.55	26	12.55	19.9	12.55	19.6	12.55	20	12.55	20.3
12.5667	33.6	12.5667	26	12.5667	19.9	12.5667	19.6	12.5667	20.1	12.5667	20.2
12.6	33.6	12.6	26	12.6	19.9	12.6	19.6	12.6	20	12.6	20.2
12.6167	33.7	12.6167	26	12.6167	19.9	12.6167	19.6	12.6167	20	12.6167	20.3
12.65	33.6	12.65	26.1	12.65	20	12.65	19.6	12.65	20	12.65	20.4
12.6833	33.6	12.6833	26.1	12.6833	19.9	12.6833	19.6	12.6833	20	12.6833	20.4
12.7	33.6	12.7	26.2	12.7	20	12.7	19.6	12.7	20.1	12.7	20.3
12.7333	33.6	12.7333	26.2	12.7333	20	12.7333	19.7	12.7333	20	12.7333	20.3
12.7667	33.6	12.7667	26.2	12.7667	20	12.7667	19.7	12.7667	20	12.7667	20.3
12.7833	33.5	12.7833	26.1	12.7833	19.9	12.7833	19.7	12.7833	20	12.7833	20.4
12.8167	33.5	12.8167	26.2	12.8167	20	12.8167	19.6	12.8167	20.1	12.8167	20.2
12.8333	33.4	12.8333	26.2	12.8333	20	12.8333	19.6	12.8333	20.1	12.8333	20.2
12.8667	33.3	12.8667	26.2	12.8667	19.9	12.8667	19.7	12.8667	20.1	12.8667	20.1
12.9	33.5	12.9	26.3	12.9	20	12.9	19.7	12.9	20.1	12.9	20.2
12.9167	33.4	12.9167	26.2	12.9167	20	12.9167	19.6	12.9167	20	12.9167	20.3
12.9667	33.5	12.9667	26.2	12.9667	20.1	12.9667	19.8	12.9667	20	12.9667	20.5
13	33.5	13	26.2	13	20	13	19.7	13	19.9	13	20.6
13.0333	33.6	13.0333	26.2	13.0333	20	13.0333	19.7	13.0333	20	13.0333	20.4
13.05	33.6	13.05	26.2	13.05	20	13.05	19.7	13.05	20	13.05	20.4
13.0833	33.6	13.0833	26.3	13.0833	20	13.0833	19.7	13.0833	20	13.0833	20.4
13.1167	33.6	13.1167	26.3	13.1167	20	13.1167	19.6	13.1167	20	13.1167	20.5
13.1333	33.7	13.1333	26.3	13.1333	20.1	13.1333	19.6	13.1333	20	13.1333	20.6
13.1667	33.6	13.1667	26.3	13.1667	20.1	13.1667	19.6	13.1667	20	13.1667	20.5
13.1833	33.6	13.1833	26.3	13.1833	20.1	13.1833	19.6	13.1833	20.1	13.1833	20.4
13.2167	33.5	13.2167	26.3	13.2167	20	13.2167	19.6	13.2167	20	13.2167	20.3
13.25	33.5	13.25	26.3	13.25	20	13.25	19.6	13.25	20.1	13.25	20.5
13.2667	33.5	13.2667	26.4	13.2667	20	13.2667	19.6	13.2667	20.1	13.2667	20.6
13.3	33.5	13.3	26.3	13.3	20	13.3	19.7	13.3	20	13.3	20.4
13.3167	33.5	13.3167	26.3	13.3167	20	13.3167	19.7	13.3167	20.1	13.3167	20.2
13.35	33.4	13.35	26.3	13.35	20.1	13.35	19.7	13.35	20.1	13.35	20.3
13.3833	33.5	13.3833	26.3	13.3833	20.1	13.3833	19.6	13.3833	20.1	13.3833	20.3
13.4	33.6	13.4	26.4	13.4	20.1	13.4	19.6	13.4	20.1	13.4	20.3
13.4333	33.6	13.4333	26.3	13.4333	20.2	13.4333	19.6	13.4333	20.1	13.4333	20.2
13.45	33.6	13.45	26.3	13.45	20.2	13.45	19.6	13.45	20.1	13.45	20.3
13.4833	33.6	13.4833	26.3	13.4833	20.2	13.4833	19.6	13.4833	20.1	13.4833	20.3
13.5167	33.5	13.5167	26.4	13.5167	20.2	13.5167	19.6	13.5167	20.1	13.5167	20.4
13.5333	33.4	13.5333	26.3	13.5333	20.2	13.5333	19.6	13.5333	20	13.5333	20.4
13.5667	33.4	13.5667	26.4	13.5667	20.2	13.5667	19.8	13.5667	20.1	13.5667	20.3
13.6	33.4	13.6	26.4	13.6	20.2	13.6	19.7	13.6	20.1	13.6	20.3
13.6167	33.5	13.6167	26.5	13.6167	20.2	13.6167	19.7	13.6167	20.1	13.6167	20.3
13.65	33.5	13.65	26.5	13.65	20.2	13.65	19.7	13.65	20.1	13.65	20.2
13.6667	33.4	13.6667	26.4	13.6667	20.2	13.6667	19.7	13.6667	20	13.6667	20.2
13.7	33.4	13.7	26.4	13.7	20.2	13.7	19.7	13.7	20.1	13.7	20.2
13.7333	33.3	13.7333	26.4	13.7333	20.2	13.7333	19.7	13.7333	20.1	13.7333	20.2
13.75	33.3	13.75	26.4	13.75	20.2	13.75	19.7	13.75	20.1	13.75	20.4
13.7833	33.3	13.7833	26.4	13.7833	20.2	13.7833	19.6	13.7833	20.1	13.7833	20.4
13.8	33.3	13.8	26.4	13.8	20.2	13.8	19.6	13.8	20.1	13.8	20.4
13.8333	33.4	13.8333	26.4	13.8333	20.2	13.8333	19.6	13.8333	20	13.8333	20.4
13.8667	33.4	13.8667	26.5	13.8667	20.2	13.8667	19.7	13.8667	20	13.8667	20.3
13.8833	33.3	13.8833	26.5	13.8833	20.2	13.8833	19.7	13.8833	20	13.8833	20.3
13.9167	33.3	13.9167	26.5	13.9167	20.2	13.9167	19.6	13.9167	20.1	13.9167	20.3
13.9333	33.3	13.9333	26.5	13.9333	20.3	13.9333	19.7	13.9333	20.1	13.9333	20.3
13.9667	33.3	13.9667	26.5	13.9667	20.3	13.9667	19.7	13.9667	20.2	13.9667	20.3
14	33.3	14	26.5	14	20.3	14	19.7	14	20.1	14	20.3
14.0167	33.3	14.0167	26.4	14.0167	20.2	14.0167	19.7	14.0167	20.2	14.0167	20.5
14.05	33.3	14.05	26.4	14.05	20.2	14.05	19.7	14.05	20.2	14.05	20.5
14.0833	33.4	14.0833	26.5	14.0833	20.2	14.0833	19.7	14.0833	20.1	14.0833	20.4
14.1	33.4	14.1	26.5	14.1	20.2	14.1	19.7	14.1	20.1	14.1	20.4
14.1333	33.4	14.1333	26.5	14.1333	20.3	14.1333	19.7	14.1333	20.1	14.1333	20.5
14.15	33.3	14.15	26.5	14.15	20.3	14.15	19.7	14.15	20.1	14.15	20.7
14.1833	33.3	14.1833	26.4	14.1833	20.3	14.1833	19.7	14.1833	20.2	14.1833	20.5
14.2167	33.3	14.2167	26.5	14.2167	20.3	14.2167	19.7	14.2167	20.1	14.2167	20.6
14.2333	33.3	14.2333	26.5	14.2333	20.3	14.2333	19.6	14.2333	20.1	14.2333	20.5
14.2667	33.4	14.2667	26.4	14.2667	20.2	14.2667	19.7	14.2667	20.2	14.2667	20.5
14.2833	33.5	14.2833	26.5	14.2833	20.2	14.2833	19.7	14.2833	20.2	14.2833	20.5
14.3167	33.5	14.3167	26.5	14.3167	20.3	14.3167	19.7	14.3167	20.1	14.3167	20.5
14.35	33.5	14.35	26.5	14.35	20.3	14.35	19.7	14.35	20.1	14.35	20.5
14.4	33.6	14.4	26.5	14.4	20.3	14.4	19.7	14.4	20.2	14.4	20.4
14.4333	33.6	14.4333	26.6	14.4333	20.3	14.4333	19.7	14.4333	20.2	14.4333	20.6
14.45	33.6	14.45	26.5	14.45	20.4	14.45	19.7	14.45	20.1	14.45	20.6
14.4833	33.6	14.4833	26.6	14.4833	20.4	14.4833	19.7	14.4833	20.1	14.4833	20.6
14.5	33.6	14.5	26.6	14.5	20.4	14.5	19.6	14.5	20	14.5	20.4
14.5333	33.6	14.5333	26.6	14.5333	20.3	14.5333	19.6	14.5333	20	14.5333	20.4
14.5667	33.6	14.5667	26.6	14.5667	20.4	14.5667	19.7	14.5667	20	14.5667	20.4
14.5833	33.7	14.5833	26.6	14.5833	20.4	14.5833	19.7	14.5833	20	14.5833	20.4
14.6167	33.7	14.6167	26.6	14.6167	20.4	14.6167	19.7	14.6167	20	14.6167	20.4
14.6333	33.7	14.6333	26.6	14.6333	20.4	14.6333	19.7	14.6333	20	14.6333	20.4
14.6667	33.7	14.6667	26.6	14.6667	20.4	14.6667	19.7	14.6667	20	14.6667	20.4
14.7	33.7	14.7	26.6	14.7	20.4	14.7	19.7	14.7	20	14.7	20.4
14.7167	33.6	14.7167	26.5	14.7167	20.3	14.7167	19.7	14.7167	20.1	14.7167	20.4
14.75	33.6	14.75	26.5	14.75	20.4	14.75	19.7	14.75	20.1	14.75	20.5
14.7667	33.5	14.7667	26.5	14.7667	20.4	14.7667	19.7	14.7667	20.1	14.7667	20.5
14.8	33.5	14.8	26.5	14.8	20.4	14.8	19.7	14.8	20.1	14.8	20.5
14.8333	33.5	14.8333	26.5	14.8333	20.4	14.8333	19.7	14.8333	20	14.8333	20.6
14.85	33.5	14.85	26.5	14.85	20.4	14.85	19.6	14.85	20	14.85	20.6
14.8833	33.6	14.8833	26.6	14.8833	20.4	14.8833	19.6	14.8833	20	14.8833	20.5
14.9	33.6	14.9	26.6	14.9	20.4	14.9	19.6	14.9	20	14.9	20.4
14.9333	33.6	14.9333	26.6	14.9333	20.4	14.9333	19.7	14.9333	20	14.9333	20.3
14.9667	33.6	14.9667	26.6	14.9667	20.4	14.9667	19.7	14.9667	20	14.9667	20.3
14.9833	33.7	14.9833	26.6	14.9833	20.4	14.9833	19.8	14.9833	20.1	14.9833	20.3
15.0167	33.7	15.0167	26.6	15.0167	20.4	15.0167	19.8	15.0167	20.1	15.0167	20.4
15.0333	33.8	15.0333	26.6	15.0333	20.4	15.0333	19.8	15.0333	20.1	15.0333	20.4
15.0667	33.7	15.0667	26.6	15.0667	20.4	15.0667	19.8	15.0667	20	15.0667	20.4
15.1	33.7	15.1	26.6	15.1	20.5	15.1	19.8	15.1	20	15.1	20.4
15.1167	33.7	15.1167	26.6	15.1167	20.4	15.1167	19.7	15.1167	20	15.1167	20.3
15.15	33.7	15.15	26.7	15.15	20.4	15.15	19.8	15.15	20.1	15.15	20.3
15.1833	33.7	15.1833	26.7	15.1833	20.4	15.1833	19.8	15.1833	20.1	15.1833	20.3
15.2	33.7	15.2	26.7	15.2	20.3	15.2	19.7	15.2	20.1	15.2	20.3
15.2333	33.8	15.2333	26.7	15.2333	20.4	15.2333	19.8	15.2333	20.1	15.2333	20.5
15.25	33.7	15.25	26.7	15.25	20.4	15.25	19.8	15.25	20	15.25	20.5
15.2833	33.8	15.2833	26.7	15.2833	20.4	15.2833	19.8	15.2833	20	15.2833	20.5
15.3167	33.8	15.3167	26.7	15.3167	20.4	15.3167	19.7	15.3167	20.1	15.3167	20.6
15.3333	33.7	15.3333	26.7	15.3333	20.4	15.3333	19.8	15.3333	20.1	15.3333	20.6
15.3667	33.7	15.3667	26.7	15.3667	20.4	15.3667	19.7	15.3667	20.1	15.3667	20.5
15.3833	33.7	15.3833	26.7	15.3833	20.4	15.3833	19.8	15.3833	20	15.3833	20.5
15.4167	33.8	15.4167	26.7	15.4167	20.4	15.4167	19.7	15.4167	20.1	15.4167	20.6
15.45	33.7	15.45	26.8	15.45	20.5	15.45	19.7	15.45	20.1	15.45	20.5
15.4667	33.7	15.4667	26.7	15.4667	20.5	15.4667	19.7	15.4667	20.1	15.4667	20.5
15.5	33.8	15.5	26.8	15.5	20.5	15.5	19.7	15.5	20.1	15.5	20.5
15.5167	33.8	15.5167	26.7	15.5167	20.5	15.5167	19.7	15.5167	20.1	15.5167	20.5
15.55	33.9	15.55	26.7	15.55	20.5	15.55	19.7	15.55	20.1	15.55	20.4
15.5833	33.9	15.5833	26.7	15.5833	20.5	15.5833	19.8	15.5833	20.1	15.5833	20.4
15.6	33.8	15.6	26.7	15.6	20.5	15.6	19.7	15.6	20.1	15.6	20.4
15.6333	33.8	15.6333	26.7	15.6333	20.5	15.6333	19.7	15.6333	20.1	15.6333	20.4
15.65	33.8	15.65	26.7	15.65	20.5	15.65	19.7	15.65	20.1	15.65	20.4
15.6833	33.8	15.6833	26.7	15.6833	20.5	15.6833	19.7	15.6833	20.2	15.6833	20.4
15.7167	33.8	15.7167	26.8	15.7167	20.5	15.7167	19.7	15.7167	20.1	15.7167	20.5
15.7333	33.9	15.7333	26.8	15.7333	20.5	15.7333	19.8	15.7333	20.1	15.7333	20.5
15.7667	33.7	15.7667	26.7	15.7667	20.5	15.7667	19.7	15.7667	20.1	15.7667	20.4
15.8	33.7	15.8	26.7	15.8	20.5	15.8	19.7	15.8	20	15.8	20.4
15.85	33.8	15.85	26.8	15.85	20.5	15.85	19.7	15.85	20.1	15.85	20.6
15.8667	33.8	15.8667	26.7	15.8667	20.5	15.8667	19.7	15.8667	20.1	15.8667	20.4
15.9	33.8	15.9	26.7	15.9	20.6	15.9	19.8	15.9	20.1	15.9	20.4
15.9333	33.8	15.9333	26.8	15.9333	20.6	15.9333	19.8	15.9333	20.1	15.9333	20.4
15.95	33.9	15.95	26.8	15.95	20.5	15.95	19.6	15.95	20.1	15.95	20.3
15.9833	33.9	15.9833	26.7	15.9833	20.5	15.9833	19.7	15.9833	20.1	15.9833	20.3
16	33.9	16	26.8	16	20.5	16	19.8	16	20.1	16	20.4
16.0333	33.8	16.0333	26.8	16.0333	20.5	16.0333	19.8	16.0333	20.1	16.0333	20.4
16.0667	33.7	16.0667	26.8	16.0667	20.5	16.0667	19.8	16.0667	20	16.0667	20.4
16.0833	33.7	16.0833	26.8	16.0833	20.6	16.0833	19.8	16.0833	20	16.0833	20.4
16.1167	33.7	16.1167	26.8	16.1167	20.6	16.1167	19.8	16.1167	20.1	16.1167	20.6
16.15	33.8	16.15	26.8	16.15	20.6	16.15	19.8	16.15	20.1	16.15	20.5
16.1667	33.7	16.1667	26.8	16.1667	20.6	16.1667	19.8	16.1667	20	16.1667	20.3
16.2	33.7	16.2	26.9	16.2	20.6	16.2	19.8	16.2	20	16.2	20.3
16.2167	33.8	16.2167	26.9	16.2167	20.6	16.2167	19.8	16.2167	20	16.2167	20.3
16.25	33.8	16.25	26.9	16.25	20.6	16.25	19.8	16.25	20.1	16.25	20.5
16.2833	33.8	16.2833	26.9	16.2833	20.6	16.2833	19.8	16.2833	20.1	16.2833	20.5
16.3	33.8	16.3	26.9	16.3	20.6	16.3	19.7	16.3	20.1	16.3	20.4
16.3333	33.8	16.3333	26.9	16.3333	20.6	16.3333	19.7	16.3333	20.1	16.3333	20.3
16.35	33.8	16.35	26.9	16.35	20.6	16.35	19.7	16.35	20.1	16.35	20.3
16.3833	33.7	16.3833	26.8	16.3833	20.6	16.3833	19.8	16.3833	20.1	16.3833	20.3
16.4167	33.7	16.4167	26.9	16.4167	20.6	16.4167	19.8	16.4167	20.1	16.4167	20.4
16.4333	33.7	16.4333	26.9	16.4333	20.6	16.4333	19.8	16.4333	20.1	16.4333	20.6
16.4667	33.8	16.4667	26.9	16.4667	20.6	16.4667	19.8	16.4667	20.1	16.4667	20.7
16.5	33.8	16.5	26.9	16.5	20.6	16.5	19.7	16.5	20.1	16.5	20.6
16.5167	33.8	16.5167	26.8	16.5167	20.6	16.5167	19.7	16.5167	20	16.5167	20.3
16.55	33.8	16.55	26.9	16.55	20.6	16.55	19.7	16.55	20.1	16.55	20.4
16.5667	33.8	16.5667	26.9	16.5667	20.6	16.5667	19.7	16.5667	20.1	16.5667	20.4
16.6	33.8	16.6	26.9	16.6	20.6	16.6	19.7	16.6	20.1	16.6	20.4
16.6333	33.8	16.6333	26.9	16.6333	20.6	16.6333	19.7	16.6333	20.1	16.6333	20.5
16.65	33.8	16.65	26.9	16.65	20.6	16.65	19.7	16.65	20.1	16.65	20.5
16.6833	33.8	16.6833	26.9	16.6833	20.6	16.6833	19.7	16.6833	20	16.6833	20.6
16.7	33.8	16.7	26.9	16.7	20.6	16.7	19.7	16.7	20	16.7	20.7
16.7333	33.8	16.7333	26.9	16.7333	20.7	16.7333	19.7	16.7333	20.1	16.7333	20.6
16.7667	33.8	16.7667	26.9	16.7667	20.7	16.7667	19.7	16.7667	20	16.7667	20.5
16.7833	33.8	16.7833	27	16.7833	20.7	16.7833	19.8	16.7833	20.1	16.7833	20.5
16.8167	33.8	16.8167	26.9	16.8167	20.7	16.8167	19.8	16.8167	20.1	16.8167	20.5
16.8333	33.9	16.8333	26.9	16.8333	20.6	16.8333	19.7	16.8333	20.1	16.8333	20.4
16.8667	33.9	16.8667	26.9	16.8667	20.6	16.8667	19.7	16.8667	20.1	16.8667	20.4
16.9	34	16.9	27	16.9	20.6	16.9	19.7	16.9	20.1	16.9	20.4
16.9167	34	16.9167	27	16.9167	20.7	16.9167	19.7	16.9167	20.1	16.9167	20.4
16.95	34	16.95	27	16.95	20.7	16.95	19.8	16.95	20.1	16.95	20.4
16.9667	33.9	16.9667	26.9	16.9667	20.7	16.9667	19.8	16.9667	20.1	16.9667	20.4
17	33.9	17	26.9	17	20.7	17	19.7	17	20.1	17	20.4
17.0333	33.9	17.0333	26.9	17.0333	20.7	17.0333	19.7	17.0333	20.1	17.0333	20.4
17.05	33.8	17.05	26.9	17.05	20.7	17.05	19.7	17.05	20.1	17.05	20.4
17.0833	33.8	17.0833	26.9	17.0833	20.6	17.0833	19.7	17.0833	20.1	17.0833	20.6
17.1167	33.8	17.1167	26.9	17.1167	20.7	17.1167	19.8	17.1167	20.1	17.1167	20.6
17.1333	33.8	17.1333	26.9	17.1333	20.7	17.1333	19.8	17.1333	20.1	17.1333	20.6
17.1667	33.8	17.1667	26.9	17.1667	20.7	17.1667	19.8	17.1667	20	17.1667	20.6
17.1833	33.8	17.1833	26.9	17.1833	20.7	17.1833	19.8	17.1833	20.1	17.1833	20.4
17.2167	33.8	17.2167	26.9	17.2167	20.7	17.2167	19.7	17.2167	20.1	17.2167	20.5
17.2667	34	17.2667	26.9	17.2667	20.7	17.2667	19.7	17.2667	20	17.2667	20.6
17.3	34	17.3	26.9	17.3	20.7	17.3	19.7	17.3	20	17.3	20.6
17.3167	34	17.3167	26.9	17.3167	20.7	17.3167	19.7	17.3167	20.1	17.3167	20.5
17.35	34	17.35	26.9	17.35	20.7	17.35	19.8	17.35	20.1	17.35	20.4
17.3833	34	17.3833	27	17.3833	20.7	17.3833	19.8	17.3833	20.1	17.3833	20.4
17.4	34	17.4	27	17.4	20.7	17.4	19.8	17.4	20.1	17.4	20.4
17.4333	34	17.4333	27	17.4333	20.7	17.4333	19.8	17.4333	20.1	17.4333	20.5
17.4667	34	17.4667	27	17.4667	20.7	17.4667	19.8	17.4667	20	17.4667	20.5
17.4833	34.1	17.4833	27	17.4833	20.7	17.4833	19.8	17.4833	20	17.4833	20.4
17.5167	34.1	17.5167	27	17.5167	20.7	17.5167	19.8	17.5167	20	17.5167	20.4
17.5333	34.2	17.5333	27	17.5333	20.7	17.5333	19.8	17.5333	20.1	17.5333	20.6
17.5667	34.2	17.5667	27.1	17.5667	20.7	17.5667	19.8	17.5667	20.1	17.5667	20.6
17.6	34.2	17.6	27.1	17.6	20.8	17.6	19.8	17.6	20	17.6	20.6
17.6167	34.2	17.6167	27.1	17.6167	20.7	17.6167	19.7	17.6167	20	17.6167	20.6
17.65	34.2	17.65	27.1	17.65	20.8	17.65	19.8	17.65	20	17.65	20.5
17.6667	34.2	17.6667	27.1	17.6667	20.7	17.6667	19.7	17.6667	20	17.6667	20.5
17.7	34.2	17.7	27.1	17.7	20.7	17.7	19.7	17.7	20	17.7	20.5
17.7333	34.1	17.7333	27	17.7333	20.7	17.7333	19.6	17.7333	20.1	17.7333	20.5
17.75	34.1	17.75	27	17.75	20.7	17.75	19.7	17.75	20.1	17.75	20.6
17.7833	34.2	17.7833	27	17.7833	20.8	17.7833	19.7	17.7833	20	17.7833	20.6
17.8	34.2	17.8	27	17.8	20.7	17.8	19.7	17.8	20	17.8	20.4
17.8333	34.2	17.8333	27	17.8333	20.8	17.8333	19.7	17.8333	20.1	17.8333	20.4
17.8667	34.1	17.8667	27	17.8667	20.8	17.8667	19.7	17.8667	20	17.8667	20.4
17.8833	34.1	17.8833	27	17.8833	20.8	17.8833	19.7	17.8833	20.1	17.8833	20.4
17.9167	34.2	17.9167	27.1	17.9167	20.8	17.9167	19.7	17.9167	20.1	17.9167	20.4
17.95	34.2	17.95	27	17.95	20.8	17.95	19.7	17.95	20.1	17.95	20.5
17.9667	34.2	17.9667	27	17.9667	20.7	17.9667	19.7	17.9667	20.1	17.9667	20.5
18	34.2	18	27	18	20.7	18	19.7	18	20.1	18	20.5
18.0167	34.2	18.0167	27	18.0167	20.8	18.0167	19.8	18.0167	20	18.0167	20.5
18.05	34.2	18.05	27	18.05	20.8	18.05	19.8	18.05	20.1	18.05	20.5
18.0833	34.2	18.0833	27.1	18.0833	20.8	18.0833	19.8	18.0833	20	18.0833	20.5
18.1	34.2	18.1	27	18.1	20.8	18.1	19.8	18.1	20	18.1	20.5
18.1333	34.2	18.1333	27.1	18.1333	20.9	18.1333	19.8	18.1333	20	18.1333	20.4
18.15	34.2	18.15	27.1	18.15	20.8	18.15	19.8	18.15	20	18.15	20.4
18.1833	34.2	18.1833	27.2	18.1833	20.8	18.1833	19.8	18.1833	20.1	18.1833	20.5
18.2167	34.1	18.2167	27.1	18.2167	20.9	18.2167	19.8	18.2167	20	18.2167	20.6
18.2333	34.1	18.2333	27.1	18.2333	20.9	18.2333	19.8	18.2333	20.1	18.2333	20.6
18.2667	34.1	18.2667	27.1	18.2667	20.8	18.2667	19.8	18.2667	20.1	18.2667	20.5
18.2833	34	18.2833	27.1	18.2833	20.8	18.2833	19.8	18.2833	20.1	18.2833	20.4
18.3167	34	18.3167	27.1	18.3167	20.8	18.3167	19.8	18.3167	20.1	18.3167	20.3
18.35	34	18.35	27.1	18.35	20.8	18.35	19.7	18.35	20.1	18.35	20.3
18.3667	34.1	18.3667	27.1	18.3667	20.9	18.3667	19.8	18.3667	20.1	18.3667	20.4
18.4	34.1	18.4	27.1	18.4	20.9	18.4	19.7	18.4	20.1	18.4	20.4
18.4333	34.1	18.4333	27.1	18.4333	20.8	18.4333	19.8	18.4333	20.1	18.4333	20.5
18.45	34.1	18.45	27.1	18.45	20.9	18.45	19.8	18.45	20.1	18.45	20.5
18.4833	34.1	18.4833	27.1	18.4833	20.9	18.4833	19.8	18.4833	20.1	18.4833	20.6
18.5	34.1	18.5	27.1	18.5	20.8	18.5	19.7	18.5	20.1	18.5	20.5
18.5333	34.2	18.5333	27.2	18.5333	20.9	18.5333	19.7	18.5333	20.1	18.5333	20.5
18.5667	34.2	18.5667	27.1	18.5667	20.8	18.5667	19.7	18.5667	20.1	18.5667	20.6
18.5833	34.2	18.5833	27.2	18.5833	20.8	18.5833	19.7	18.5833	20.1	18.5833	20.6
18.6167	34.2	18.6167	27.2	18.6167	20.9	18.6167	19.7	18.6167	20.1	18.6167	20.7
18.6333	34.2	18.6333	27.2	18.6333	20.9	18.6333	19.7	18.6333	20.1	18.6333	20.5
18.6667	34.2	18.6667	27.2	18.6667	20.9	18.6667	19.8	18.6667	20	18.6667	20.5
18.7167	34.2	18.7167	27.2	18.7167	20.8	18.7167	19.8	18.7167	20	18.7167	20.5
18.75	34.2	18.75	27.2	18.75	20.8	18.75	19.8	18.75	20	18.75	20.4
18.7833	34.3	18.7833	27.3	18.7833	20.9	18.7833	19.8	18.7833	20	18.7833	20.6
18.8	34.2	18.8	27.2	18.8	20.9	18.8	19.8	18.8	20	18.8	20.6
18.8333	34.2	18.8333	27.2	18.8333	20.9	18.8333	19.7	18.8333	20.1	18.8333	20.5
18.85	34.2	18.85	27.2	18.85	20.9	18.85	19.7	18.85	20	18.85	20.5
18.8833	34.2	18.8833	27.2	18.8833	20.9	18.8833	19.7	18.8833	20	18.8833	20.5
18.9167	34.2	18.9167	27.3	18.9167	20.9	18.9167	19.8	18.9167	20	18.9167	20.6
18.9333	34.2	18.9333	27.2	18.9333	20.9	18.9333	19.8	18.9333	20	18.9333	20.7
18.9667	34.3	18.9667	27.3	18.9667	20.9	18.9667	19.7	18.9667	20.1	18.9667	20.6
18.9833	34.3	18.9833	27.3	18.9833	20.9	18.9833	19.7	18.9833	20	18.9833	20.5
19.0167	34.3	19.0167	27.3	19.0167	20.9	19.0167	19.7	19.0167	20	19.0167	20.5
19.05	34.2	19.05	27.3	19.05	20.9	19.05	19.8	19.05	20	19.05	20.4
19.0667	34.1	19.0667	27.3	19.0667	20.9	19.0667	19.8	19.0667	20	19.0667	20.5
19.1	34.1	19.1	27.3	19.1	20.9	19.1	19.8	19.1	20	19.1	20.5
19.1333	34.1	19.1333	27.3	19.1333	20.9	19.1333	19.8	19.1333	20.1	19.1333	20.5
19.15	34.1	19.15	27.3	19.15	20.9	19.15	19.8	19.15	20.1	19.15	20.6
19.1833	34.2	19.1833	27.3	19.1833	20.9	19.1833	19.8	19.1833	20.1	19.1833	20.5
19.2	34.2	19.2	27.2	19.2	20.9	19.2	19.8	19.2	20.1	19.2	20.5
19.2333	34.1	19.2333	27.2	19.2333	20.9	19.2333	19.8	19.2333	20	19.2333	20.5
19.2667	34.2	19.2667	27.2	19.2667	20.9	19.2667	19.8	19.2667	20	19.2667	20.5
19.2833	34.1	19.2833	27.3	19.2833	20.9	19.2833	19.7	19.2833	20	19.2833	20.5
19.3167	34.1	19.3167	27.3	19.3167	20.9	19.3167	19.7	19.3167	20	19.3167	20.5
19.3333	34.2	19.3333	27.3	19.3333	21	19.3333	19.7	19.3333	20	19.3333	20.4
19.3667	34.2	19.3667	27.3	19.3667	21	19.3667	19.8	19.3667	20.1	19.3667	20.4
19.4	34.2	19.4	27.3	19.4	21	19.4	19.8	19.4	20.1	19.4	20.4
19.4167	34.3	19.4167	27.3	19.4167	21	19.4167	19.8	19.4167	20.1	19.4167	20.5
19.45	34.3	19.45	27.3	19.45	20.9	19.45	19.8	19.45	20	19.45	20.5
19.4667	34.3	19.4667	27.3	19.4667	20.9	19.4667	19.8	19.4667	20	19.4667	20.6
19.5	34.3	19.5	27.3	19.5	21	19.5	19.8	19.5	20.1	19.5	20.7
19.5333	34.3	19.5333	27.3	19.5333	21	19.5333	19.8	19.5333	20.1	19.5333	20.7
19.55	34.3	19.55	27.3	19.55	21	19.55	19.8	19.55	20.1	19.55	20.6
19.5833	34.3	19.5833	27.3	19.5833	21	19.5833	19.7	19.5833	20	19.5833	20.6
19.6167	34.4	19.6167	27.3	19.6167	21	19.6167	19.7	19.6167	20.1	19.6167	20.4
19.6333	34.4	19.6333	27.3	19.6333	21	19.6333	19.7	19.6333	20	19.6333	20.4
19.6667	34.5	19.6667	27.4	19.6667	21	19.6667	19.7	19.6667	20	19.6667	20.3
19.6833	34.5	19.6833	27.5	19.6833	21	19.6833	19.8	19.6833	20	19.6833	20.3
19.7167	34.5	19.7167	27.4	19.7167	21	19.7167	19.8	19.7167	20	19.7167	20.3
19.75	34.4	19.75	27.4	19.75	21	19.75	19.9	19.75	20	19.75	20.4
19.7667	34.4	19.7667	27.4	19.7667	21.1	19.7667	19.9	19.7667	20	19.7667	20.5
19.8	34.3	19.8	27.4	19.8	21	19.8	19.9	19.8	20	19.8	20.5
19.8167	34.3	19.8167	27.3	19.8167	21	19.8167	19.8	19.8167	20	19.8167	20.4
19.85	34.3	19.85	27.3	19.85	21	19.85	19.8	19.85	20	19.85	20.4
19.8833	34.3	19.8833	27.3	19.8833	21	19.8833	19.8	19.8833	20	19.8833	20.5
19.9	34.3	19.9	27.3	19.9	21	19.9	19.8	19.9	20	19.9	20.7
19.9333	34.3	19.9333	27.4	19.9333	21	19.9333	19.8	19.9333	20	19.9333	20.7
19.95	34.3	19.95	27.4	19.95	21	19.95	19.8	19.95	20	19.95	20.6
19.9833	34.3	19.9833	27.3	19.9833	21	19.9833	19.8	19.9833	19.9	19.9833	20.4
20.0167	34.4	20.0167	27.4	20.0167	21.1	20.0167	19.8	20.0167	19.9	20.0167	20.5
20.0333	34.4	20.0333	27.3	20.0333	21.1	20.0333	19.8	20.0333	20	20.0333	20.5
20.0667	34.4	20.0667	27.4	20.0667	21.1	20.0667	19.8	20.0667	20	20.0667	20.6
20.1	34.3	20.1	27.4	20.1	21.1	20.1	19.8	20.1	20	20.1	20.6
20.15	34.4	20.15	27.4	20.15	21.1	20.15	19.8	20.15	20	20.15	20.6
20.1667	34.4	20.1667	27.4	20.1667	21.1	20.1667	19.8	20.1667	20	20.1667	20.6
20.2	34.3	20.2	27.4	20.2	21.1	20.2	19.8	20.2	20	20.2	20.6
20.2333	34.3	20.2333	27.3	20.2333	21.1	20.2333	19.8	20.2333	20	20.2333	20.5
20.25	34.3	20.25	27.4	20.25	21.1	20.25	19.8	20.25	20	20.25	20.5
20.2833	34.3	20.2833	27.4	20.2833	21.1	20.2833	19.8	20.2833	19.9	20.2833	20.6
20.3	34.3	20.3	27.4	20.3	21.1	20.3	19.8	20.3	20	20.3	20.6
20.3333	34.3	20.3333	27.5	20.3333	21.1	20.3333	19.8	20.3333	20	20.3333	20.5
20.3667	34.3	20.3667	27.5	20.3667	21.1	20.3667	19.8	20.3667	20	20.3667	20.4
20.3833	34.4	20.3833	27.4	20.3833	21.1	20.3833	19.8	20.3833	20	20.3833	20.5
20.4167	34.3	20.4167	27.4	20.4167	21.1	20.4167	19.8	20.4167	20	20.4167	20.3
20.45	34.3	20.45	27.4	20.45	21.1	20.45	19.7	20.45	20	20.45	20.2
20.4667	34.4	20.4667	27.5	20.4667	21.1	20.4667	19.7	20.4667	20	20.4667	20.3
20.5	34.3	20.5	27.5	20.5	21.1	20.5	19.7	20.5	20	20.5	20.4
20.5167	34.4	20.5167	27.5	20.5167	21.1	20.5167	19.7	20.5167	20	20.5167	20.4
20.55	34.4	20.55	27.5	20.55	21.1	20.55	19.7	20.55	20	20.55	20.5
20.5833	34.4	20.5833	27.5	20.5833	21.1	20.5833	19.8	20.5833	20	20.5833	20.7
20.6	34.3	20.6	27.5	20.6	21.1	20.6	19.8	20.6	19.9	20.6	20.7
20.6333	34.3	20.6333	27.5	20.6333	21.1	20.6333	19.8	20.6333	20	20.6333	20.6
20.65	34.3	20.65	27.5	20.65	21.1	20.65	19.8	20.65	20	20.65	20.6
20.6833	34.4	20.6833	27.5	20.6833	21.1	20.6833	19.8	20.6833	20.1	20.6833	20.7
20.7167	34.4	20.7167	27.6	20.7167	21.1	20.7167	19.9	20.7167	20.1	20.7167	20.7
20.7333	34.4	20.7333	27.6	20.7333	21.1	20.7333	19.8	20.7333	20.1	20.7333	20.6
20.7667	34.4	20.7667	27.6	20.7667	21.1	20.7667	19.9	20.7667	20.1	20.7667	20.4
20.7833	34.4	20.7833	27.5	20.7833	21	20.7833	19.8	20.7833	20	20.7833	20.4
20.8167	34.4	20.8167	27.6	20.8167	21.1	20.8167	19.8	20.8167	20.1	20.8167	20.4
20.85	34.4	20.85	27.6	20.85	21.1	20.85	19.8	20.85	20	20.85	20.4
20.8667	34.4	20.8667	27.6	20.8667	21.2	20.8667	19.8	20.8667	20	20.8667	20.4
20.9	34.3	20.9	27.6	20.9	21.2	20.9	19.8	20.9	20	20.9	20.4
20.9333	34.3	20.9333	27.5	20.9333	21.2	20.9333	19.8	20.9333	20	20.9333	20.3
20.95	34.3	20.95	27.6	20.95	21.2	20.95	19.8	20.95	20.1	20.95	20.4
20.9833	34.3	20.9833	27.6	20.9833	21.2	20.9833	19.8	20.9833	20.2	20.9833	20.6
21	34.3	21	27.6	21	21.2	21	19.8	21	20.1	21	20.6
21.0333	34.4	21.0333	27.6	21.0333	21.2	21.0333	19.8	21.0333	20.1	21.0333	20.5
21.0667	34.4	21.0667	27.6	21.0667	21.2	21.0667	19.9	21.0667	20.1	21.0667	20.5
21.0833	34.3	21.0833	27.6	21.0833	21.2	21.0833	19.8	21.0833	20	21.0833	20.5
21.1167	34.3	21.1167	27.6	21.1167	21.2	21.1167	19.8	21.1167	20	21.1167	20.7
21.1333	34.3	21.1333	27.6	21.1333	21.2	21.1333	19.7	21.1333	20	21.1333	20.7
21.1667	34.4	21.1667	27.6	21.1667	21.2	21.1667	19.7	21.1667	20	21.1667	20.6
21.2	34.4	21.2	27.6	21.2	21.2	21.2	19.7	21.2	20.1	21.2	20.5
21.2167	34.4	21.2167	27.6	21.2167	21.3	21.2167	19.8	21.2167	20	21.2167	20.4
21.25	34.4	21.25	27.6	21.25	21.2	21.25	19.8	21.25	20	21.25	20.4
21.2667	34.5	21.2667	27.7	21.2667	21.2	21.2667	19.9	21.2667	20	21.2667	20.4
21.3	34.5	21.3	27.7	21.3	21.2	21.3	19.9	21.3	20.1	21.3	20.4
21.3333	34.5	21.3333	27.7	21.3333	21.2	21.3333	19.9	21.3333	20.1	21.3333	20.5
21.35	34.5	21.35	27.7	21.35	21.1	21.35	19.9	21.35	20.2	21.35	20.6
21.3833	34.5	21.3833	27.8	21.3833	21.2	21.3833	19.9	21.3833	20.1	21.3833	20.6
21.4167	34.5	21.4167	27.7	21.4167	21.2	21.4167	19.9	21.4167	20.1	21.4167	20.5
21.4333	34.4	21.4333	27.7	21.4333	21.2	21.4333	19.9	21.4333	20.1	21.4333	20.5
21.4667	34.5	21.4667	27.7	21.4667	21.2	21.4667	19.9	21.4667	20.2	21.4667	20.6
21.4833	34.4	21.4833	27.7	21.4833	21.3	21.4833	19.9	21.4833	20.1	21.4833	20.6
21.5167	34.4	21.5167	27.7	21.5167	21.3	21.5167	19.9	21.5167	20.1	21.5167	20.6
21.55	34.5	21.55	27.7	21.55	21.3	21.55	19.9	21.55	20.1	21.55	20.6
21.6	34.6	21.6	27.7	21.6	21.4	21.6	19.9	21.6	20	21.6	20.7
21.6167	34.6	21.6167	27.7	21.6167	21.3	21.6167	20	21.6167	20.1	21.6167	20.7
21.65	34.6	21.65	27.7	21.65	21.3	21.65	20	21.65	20.1	21.65	20.7
21.6833	34.6	21.6833	27.7	21.6833	21.2	21.6833	20	21.6833	20.1	21.6833	20.7
21.7	34.6	21.7	27.7	21.7	21.2	21.7	19.9	21.7	20.1	21.7	20.5
21.7333	34.6	21.7333	27.6	21.7333	21.2	21.7333	19.8	21.7333	20	21.7333	20.4
21.75	34.7	21.75	27.7	21.75	21.2	21.75	19.9	21.75	20.1	21.75	20.4
21.7833	34.6	21.7833	27.7	21.7833	21.2	21.7833	19.9	21.7833	20.1	21.7833	20.3
21.8167	34.6	21.8167	27.7	21.8167	21.3	21.8167	19.9	21.8167	20.1	21.8167	20.5
21.8333	34.7	21.8333	27.7	21.8333	21.3	21.8333	19.9	21.8333	20.1	21.8333	20.7
21.8667	34.6	21.8667	27.7	21.8667	21.3	21.8667	19.9	21.8667	20	21.8667	20.7
21.9	34.7	21.9	27.8	21.9	21.3	21.9	20	21.9	20.1	21.9	20.6
21.9167	34.6	21.9167	27.8	21.9167	21.3	21.9167	19.9	21.9167	20.1	21.9167	20.4
21.95	34.5	21.95	27.7	21.95	21.3	21.95	19.9	21.95	20.1	21.95	20.5
21.9667	34.5	21.9667	27.8	21.9667	21.3	21.9667	19.9	21.9667	20.1	21.9667	20.5
22	34.4	22	27.8	22	21.3	22	19.9	22	20.1	22	20.6
22.0333	34.5	22.0333	27.7	22.0333	21.3	22.0333	19.9	22.0333	20.1	22.0333	20.6
22.05	34.5	22.05	27.8	22.05	21.4	22.05	19.9	22.05	20.1	22.05	20.6
22.0833	34.5	22.0833	27.8	22.0833	21.4	22.0833	20	22.0833	20.1	22.0833	20.6
22.1	34.5	22.1	27.8	22.1	21.3	22.1	19.9	22.1	20	22.1	20.7
22.1333	34.5	22.1333	27.8	22.1333	21.3	22.1333	19.9	22.1333	20	22.1333	20.8
22.1667	34.5	22.1667	27.7	22.1667	21.3	22.1667	19.9	22.1667	20.1	22.1667	20.8
22.1833	34.6	22.1833	27.8	22.1833	21.4	22.1833	19.9	22.1833	20.1	22.1833	20.6
22.2167	34.5	22.2167	27.7	22.2167	21.3	22.2167	19.9	22.2167	20.1	22.2167	20.4
22.25	34.5	22.25	27.8	22.25	21.3	22.25	19.9	22.25	20.1	22.25	20.4
22.2667	34.5	22.2667	27.8	22.2667	21.3	22.2667	19.9	22.2667	20.1	22.2667	20.5
22.3	34.5	22.3	27.8	22.3	21.3	22.3	19.9	22.3	20.1	22.3	20.6
22.3167	34.5	22.3167	27.7	22.3167	21.3	22.3167	19.9	22.3167	20.1	22.3167	20.6
22.35	34.5	22.35	27.7	22.35	21.3	22.35	19.9	22.35	20.1	22.35	20.6
22.3833	34.5	22.3833	27.7	22.3833	21.3	22.3833	19.9	22.3833	20.1	22.3833	20.6
22.4	34.5	22.4	27.7	22.4	21.3	22.4	20	22.4	20.1	22.4	20.6
22.4333	34.5	22.4333	27.7	22.4333	21.3	22.4333	19.9	22.4333	20.1	22.4333	20.6
22.45	34.5	22.45	27.8	22.45	21.4	22.45	20	22.45	20.2	22.45	20.6
22.4833	34.4	22.4833	27.7	22.4833	21.3	22.4833	19.8	22.4833	20.1	22.4833	20.4
22.5167	34.4	22.5167	27.7	22.5167	21.3	22.5167	19.9	22.5167	20.1	22.5167	20.5
22.5333	34.4	22.5333	27.7	22.5333	21.3	22.5333	19.8	22.5333	20.1	22.5333	20.6
22.5667	34.6	22.5667	27.8	22.5667	21.4	22.5667	19.9	22.5667	20.1	22.5667	20.6
22.5833	34.6	22.5833	27.8	22.5833	21.4	22.5833	19.9	22.5833	20.1	22.5833	20.6
22.6167	34.5	22.6167	27.7	22.6167	21.4	22.6167	19.9	22.6167	20.1	22.6167	20.5
22.65	34.5	22.65	27.8	22.65	21.4	22.65	20	22.65	20.1	22.65	20.6
22.6667	34.6	22.6667	27.8	22.6667	21.3	22.6667	19.9	22.6667	20.1	22.6667	20.6
22.7	34.6	22.7	27.8	22.7	21.3	22.7	19.9	22.7	20.1	22.7	20.5
22.7333	34.6	22.7333	27.8	22.7333	21.4	22.7333	20	22.7333	20.2	22.7333	20.4
22.75	34.6	22.75	27.8	22.75	21.4	22.75	20	22.75	20.1	22.75	20.5
22.7833	34.5	22.7833	27.8	22.7833	21.4	22.7833	19.9	22.7833	20.1	22.7833	20.4
22.8	34.5	22.8	27.8	22.8	21.4	22.8	19.9	22.8	20.1	22.8	20.4
22.8333	34.6	22.8333	27.8	22.8333	21.3	22.8333	19.9	22.8333	20.1	22.8333	20.4
22.8667	34.5	22.8667	27.8	22.8667	21.3	22.8667	19.8	22.8667	20.1	22.8667	20.5
22.8833	34.6	22.8833	27.9	22.8833	21.4	22.8833	19.9	22.8833	20.1	22.8833	20.5
22.9167	34.6	22.9167	27.9	22.9167	21.4	22.9167	20	22.9167	20	22.9167	20.5
22.9333	34.6	22.9333	27.8	22.9333	21.4	22.9333	20	22.9333	20	22.9333	20.6
22.9667	34.7	22.9667	27.8	22.9667	21.4	22.9667	20	22.9667	20	22.9667	20.7
23.0167	34.7	23.0167	27.8	23.0167	21.5	23.0167	19.9	23.0167	20	23.0167	20.6
23.05	34.6	23.05	27.8	23.05	21.4	23.05	19.8	23.05	20.1	23.05	20.6
23.0833	34.6	23.0833	27.8	23.0833	21.4	23.0833	19.9	23.0833	20.1	23.0833	20.5
23.1	34.6	23.1	27.8	23.1	21.4	23.1	19.9	23.1	20.1	23.1	20.7
23.1333	34.6	23.1333	27.8	23.1333	21.3	23.1333	19.9	23.1333	20.1	23.1333	20.7
23.15	34.5	23.15	27.8	23.15	21.3	23.15	19.9	23.15	20.1	23.15	20.7
23.1833	34.5	23.1833	27.8	23.1833	21.3	23.1833	19.9	23.1833	20.1	23.1833	20.7
23.2167	34.5	23.2167	27.8	23.2167	21.3	23.2167	19.8	23.2167	20.1	23.2167	20.6
23.2333	34.5	23.2333	27.8	23.2333	21.3	23.2333	19.8	23.2333	20	23.2333	20.6
23.2667	34.6	23.2667	27.8	23.2667	21.3	23.2667	19.8	23.2667	20	23.2667	20.6
23.2833	34.7	23.2833	27.8	23.2833	21.4	23.2833	19.9	23.2833	20.1	23.2833	20.6
23.3167	34.7	23.3167	27.8	23.3167	21.4	23.3167	19.8	23.3167	20.1	23.3167	20.7
23.35	34.7	23.35	27.8	23.35	21.4	23.35	19.8	23.35	20.1	23.35	20.6
23.3667	34.7	23.3667	27.9	23.3667	21.5	23.3667	19.9	23.3667	20.1	23.3667	20.4
23.4	34.7	23.4	27.9	23.4	21.4	23.4	19.9	23.4	20.1	23.4	20.5
23.4167	34.7	23.4167	27.9	23.4167	21.5	23.4167	20	23.4167	20.1	23.4167	20.5
23.45	34.7	23.45	27.9	23.45	21.5	23.45	20	23.45	20.1	23.45	20.6
23.4833	34.7	23.4833	27.9	23.4833	21.5	23.4833	20	23.4833	20.1	23.4833	20.7
23.5	34.6	23.5	27.9	23.5	21.4	23.5	20	23.5	20	23.5	20.7
23.5333	34.6	23.5333	27.9	23.5333	21.4	23.5333	19.9	23.5333	20	23.5333	20.6
23.55	34.6	23.55	27.9	23.55	21.4	23.55	19.8	23.55	20.1	23.55	20.5
23.5833	34.6	23.5833	27.8	23.5833	21.4	23.5833	19.8	23.5833	20	23.5833	20.5
23.6167	34.5	23.6167	27.8	23.6167	21.4	23.6167	19.8	23.6167	20.1	23.6167	20.4
23.6333	34.5	23.6333	27.9	23.6333	21.4	23.6333	19.9	23.6333	20.1	23.6333	20.5
23.6667	34.5	23.6667	27.8	23.6667	21.4	23.6667	19.8	23.6667	20.1	23.6667	20.7
23.7	34.6	23.7	27.9	23.7	21.4	23.7	19.9	23.7	20.1	23.7	20.8
23.7167	34.5	23.7167	27.9	23.7167	21.5	23.7167	19.9	23.7167	20.1	23.7167	20.8
23.75	34.5	23.75	27.9	23.75	21.5	23.75	19.9	23.75	20.1	23.75	20.8
23.7667	34.4	23.7667	27.9	23.7667	21.5	23.7667	19.9	23.7667	20.1	23.7667	20.7
23.8	34.4	23.8	27.9	23.8	21.5	23.8	19.9	23.8	20.1	23.8	20.6
23.8333	34.5	23.8333	27.9	23.8333	21.5	23.8333	19.9	23.8333	20.1	23.8333	20.5
23.85	34.5	23.85	27.9	23.85	21.5	23.85	19.9	23.85	20	23.85	20.7
23.8833	34.6	23.8833	27.9	23.8833	21.4	23.8833	19.8	23.8833	20.1	23.8833	20.6
23.9	34.6	23.9	27.9	23.9	21.4	23.9	19.9	23.9	20.1	23.9	20.7
23.9333	34.6	23.9333	27.9	23.9333	21.4	23.9333	20	23.9333	20.1	23.9333	20.6
23.9667	34.6	23.9667	27.8	23.9667	21.4	23.9667	19.9	23.9667	20.1	23.9667	20.5
23.9833	34.6	23.9833	27.8	23.9833	21.4	23.9833	19.9	23.9833	20.2	23.9833	20.6
24.0167	34.6	24.0167	27.8	24.0167	21.4	24.0167	19.9	24.0167	20.1	24.0167	20.6
24.0333	34.6	24.0333	27.8	24.0333	21.4	24.0333	19.9	24.0333	20	24.0333	20.6
24.0667	34.7	24.0667	28	24.0667	21.4	24.0667	19.9	24.0667	20.1	24.0667	20.6
24.1	34.7	24.1	27.9	24.1	21.4	24.1	19.9	24.1	20.1	24.1	20.6
24.1167	34.7	24.1167	27.9	24.1167	21.5	24.1167	19.9	24.1167	20.1	24.1167	20.6
24.15	34.7	24.15	27.9	24.15	21.5	24.15	19.9	24.15	20	24.15	20.5
24.1833	34.7	24.1833	27.9	24.1833	21.4	24.1833	19.9	24.1833	20	24.1833	20.5
24.2	34.8	24.2	28	24.2	21.5	24.2	19.9	24.2	20.1	24.2	20.5
24.2333	34.8	24.2333	27.9	24.2333	21.4	24.2333	20	24.2333	20	24.2333	20.6
24.25	34.7	24.25	27.8	24.25	21.4	24.25	20	24.25	20.1	24.25	20.7
24.2833	34.7	24.2833	27.9	24.2833	21.5	24.2833	20	24.2833	20.1	24.2833	20.8
24.3167	34.7	24.3167	27.8	24.3167	21.4	24.3167	19.9	24.3167	20	24.3167	20.6
24.3333	34.7	24.3333	27.8	24.3333	21.5	24.3333	19.9	24.3333	20	24.3333	20.5
24.3667	34.6	24.3667	27.8	24.3667	21.5	24.3667	20	24.3667	20	24.3667	20.5
24.3833	34.6	24.3833	27.9	24.3833	21.4	24.3833	19.9	24.3833	20	24.3833	20.6
24.4167	34.7	24.4167	28	24.4167	21.5	24.4167	19.9	24.4167	20.1	24.4167	20.7
24.4667	34.8	24.4667	28	24.4667	21.6	24.4667	19.9	24.4667	20.1	24.4667	20.7
24.5	34.8	24.5	28	24.5	21.6	24.5	20	24.5	20.1	24.5	20.6
24.5333	34.8	24.5333	27.9	24.5333	21.6	24.5333	20	24.5333	20.1	24.5333	20.5
24.55	34.8	24.55	27.9	24.55	21.6	24.55	20	24.55	20.1	24.55	20.6
24.5833	34.9	24.5833	27.9	24.5833	21.6	24.5833	20	24.5833	20.1	24.5833	20.6
24.6	34.9	24.6	27.9	24.6	21.6	24.6	20	24.6	20.1	24.6	20.6
24.6333	34.9	24.6333	27.9	24.6333	21.5	24.6333	20	24.6333	20.1	24.6333	20.4
24.6667	34.9	24.6667	27.9	24.6667	21.5	24.6667	20	24.6667	20.1	24.6667	20.4
24.6833	34.9	24.6833	27.8	24.6833	21.5	24.6833	19.9	24.6833	20.1	24.6833	20.6
24.7167	34.9	24.7167	27.9	24.7167	21.5	24.7167	19.9	24.7167	20.1	24.7167	20.6
24.7333	34.9	24.7333	27.9	24.7333	21.5	24.7333	20	24.7333	20.1	24.7333	20.7
24.7667	34.9	24.7667	27.9	24.7667	21.5	24.7667	19.9	24.7667	20.1	24.7667	20.7
24.8	34.9	24.8	27.9	24.8	21.5	24.8	19.9	24.8	20.1	24.8	20.7
24.8167	34.9	24.8167	28	24.8167	21.6	24.8167	19.9	24.8167	20.1	24.8167	20.8
24.85	34.9	24.85	27.9	24.85	21.6	24.85	19.9	24.85	20.1	24.85	20.8
24.8667	34.8	24.8667	27.9	24.8667	21.6	24.8667	19.9	24.8667	20.2	24.8667	20.8
24.9	34.9	24.9	28	24.9	21.6	24.9	20	24.9	20.2	24.9	20.7
24.9333	35	24.9333	28.1	24.9333	21.6	24.9333	20	24.9333	20.1	24.9333	20.7
24.95	34.9	24.95	28	24.95	21.5	24.95	20	24.95	20.1	24.95	20.6
24.9833	34.9	24.9833	28	24.9833	21.5	24.9833	20	24.9833	20.2	24.9833	20.6
25.0167	34.9	25.0167	28	25.0167	21.5	25.0167	20	25.0167	20.2	25.0167	20.7
25.0333	35	25.0333	28	25.0333	21.6	25.0333	20	25.0333	20.2	25.0333	20.9
25.0667	35	25.0667	28	25.0667	21.6	25.0667	20	25.0667	20.2	25.0667	20.9
25.0833	35	25.0833	27.9	25.0833	21.5	25.0833	20	25.0833	20.1	25.0833	20.8
25.1167	34.9	25.1167	27.9	25.1167	21.5	25.1167	20	25.1167	20.1	25.1167	20.8
25.15	34.9	25.15	27.9	25.15	21.6	25.15	19.9	25.15	20.2	25.15	20.8
25.1667	35	25.1667	28	25.1667	21.6	25.1667	19.9	25.1667	20.2	25.1667	20.6
25.2	35	25.2	28.1	25.2	21.6	25.2	19.9	25.2	20.2	25.2	20.6
25.2167	35	25.2167	28.1	25.2167	21.6	25.2167	20	25.2167	20.2	25.2167	20.6
25.25	35	25.25	28.1	25.25	21.6	25.25	20	25.25	20.2	25.25	20.6
25.2833	35	25.2833	28.2	25.2833	21.7	25.2833	20	25.2833	20.2	25.2833	20.6
25.3	35	25.3	28.1	25.3	21.7	25.3	20.1	25.3	20.1	25.3	20.7
25.3333	35	25.3333	28.1	25.3333	21.6	25.3333	20	25.3333	20.1	25.3333	20.7
25.35	34.9	25.35	28	25.35	21.6	25.35	20	25.35	20.2	25.35	20.5
25.3833	34.9	25.3833	28	25.3833	21.6	25.3833	20	25.3833	20.2	25.3833	20.5
25.4167	34.9	25.4167	28	25.4167	21.6	25.4167	19.9	25.4167	20.2	25.4167	20.7
25.4333	34.9	25.4333	28	25.4333	21.6	25.4333	20	25.4333	20.1	25.4333	20.8
25.4667	34.8	25.4667	28	25.4667	21.6	25.4667	20	25.4667	20.1	25.4667	20.8
25.5	34.9	25.5	28	25.5	21.6	25.5	20	25.5	20.2	25.5	20.6
25.5167	34.9	25.5167	28	25.5167	21.6	25.5167	20	25.5167	20.2	25.5167	20.6
25.55	34.8	25.55	28	25.55	21.6	25.55	20	25.55	20.2	25.55	20.7
25.5667	34.8	25.5667	28	25.5667	21.6	25.5667	20	25.5667	20.1	25.5667	20.6
25.6	34.8	25.6	28	25.6	21.6	25.6	20	25.6	20.2	25.6	20.6
25.6333	34.8	25.6333	28	25.6333	21.6	25.6333	19.9	25.6333	20.2	25.6333	20.8
25.65	34.9	25.65	28.1	25.65	21.6	25.65	20	25.65	20.2	25.65	20.8
25.6833	34.9	25.6833	28	25.6833	21.7	25.6833	20	25.6833	20.2	25.6833	20.7
25.7	34.9	25.7	28	25.7	21.7	25.7	20	25.7	20.2	25.7	20.6
25.7333	34.9	25.7333	28	25.7333	21.7	25.7333	20	25.7333	20.2	25.7333	20.7
25.7667	34.9	25.7667	28	25.7667	21.6	25.7667	20	25.7667	20.2	25.7667	20.7
25.7833	34.9	25.7833	28.1	25.7833	21.6	25.7833	20	25.7833	20.1	25.7833	20.6
25.8167	34.9	25.8167	28.1	25.8167	21.6	25.8167	20.1	25.8167	20.1	25.8167	20.6
25.8333	34.8	25.8333	28	25.8333	21.6	25.8333	20	25.8333	20.2	25.8333	20.7
25.9	34.8	25.9	28.1	25.9	21.6	25.9	20	25.9	20.2	25.9	20.8
25.9167	34.7	25.9167	28	25.9167	21.6	25.9167	20	25.9167	20.1	25.9167	20.8
25.95	34.8	25.95	28.1	25.95	21.7	25.95	20	25.95	20.1	25.95	20.8
25.9833	34.8	25.9833	28.1	25.9833	21.7	25.9833	20	25.9833	20.1	25.9833	20.8
26	34.8	26	28.1	26	21.7	26	20	26	20.1	26	20.7
26.0333	34.8	26.0333	28.1	26.0333	21.7	26.0333	20	26.0333	20.1	26.0333	20.6
26.05	34.8	26.05	28	26.05	21.7	26.05	20	26.05	20.1	26.05	20.7
26.0833	34.8	26.0833	28	26.0833	21.7	26.0833	20.1	26.0833	20.1	26.0833	20.7
26.1167	34.8	26.1167	28	26.1167	21.7	26.1167	20.1	26.1167	20.1	26.1167	20.7
26.1333	34.9	26.1333	28	26.1333	21.7	26.1333	20.1	26.1333	20.1	26.1333	20.6
26.1667	35	26.1667	28	26.1667	21.7	26.1667	20.1	26.1667	20.1	26.1667	20.8
26.1833	34.9	26.1833	28	26.1833	21.7	26.1833	20	26.1833	20.2	26.1833	20.8
26.2167	34.9	26.2167	28	26.2167	21.7	26.2167	20	26.2167	20.1	26.2167	20.6
26.25	34.9	26.25	28	26.25	21.7	26.25	20.1	26.25	20.1	26.25	20.7
26.2667	34.8	26.2667	28	26.2667	21.7	26.2667	20.1	26.2667	20.1	26.2667	20.6
26.3	34.8	26.3	28.1	26.3	21.7	26.3	20	26.3	20.2	26.3	20.6
26.3167	34.7	26.3167	28.1	26.3167	21.7	26.3167	20	26.3167	20.1	26.3167	20.6
26.35	34.7	26.35	28	26.35	21.7	26.35	20	26.35	20.1	26.35	20.6
26.3833	34.7	26.3833	28.1	26.3833	21.7	26.3833	20	26.3833	20.2	26.3833	20.6
26.4	34.7	26.4	28.1	26.4	21.7	26.4	20	26.4	20.2	26.4	20.6
26.4333	34.8	26.4333	28.1	26.4333	21.7	26.4333	20	26.4333	20.2	26.4333	20.6
26.4667	34.8	26.4667	28.1	26.4667	21.7	26.4667	20.1	26.4667	20.2	26.4667	20.7
26.4833	34.8	26.4833	28	26.4833	21.7	26.4833	20.1	26.4833	20.2	26.4833	20.9
26.5167	34.8	26.5167	28.1	26.5167	21.6	26.5167	20.1	26.5167	20.2	26.5167	20.7
26.5333	34.9	26.5333	28.1	26.5333	21.6	26.5333	20.1	26.5333	20.2	26.5333	20.7
26.5667	35	26.5667	28.1	26.5667	21.7	26.5667	20	26.5667	20.2	26.5667	20.7
26.6	34.9	26.6	28.1	26.6	21.7	26.6	20.1	26.6	20.2	26.6	20.7
26.6167	34.9	26.6167	28.1	26.6167	21.7	26.6167	20	26.6167	20.2	26.6167	20.7
26.65	34.9	26.65	28.1	26.65	21.7	26.65	20	26.65	20.2	26.65	20.7
26.6667	34.9	26.6667	28.1	26.6667	21.7	26.6667	20	26.6667	20.2	26.6667	20.7
26.7	34.9	26.7	28.1	26.7	21.7	26.7	20	26.7	20.1	26.7	20.8
26.7333	34.9	26.7333	28.1	26.7333	21.7	26.7333	20	26.7333	20.2	26.7333	20.8
26.75	34.9	26.75	28.1	26.75	21.7	26.75	20	26.75	20.2	26.75	20.7
26.7833	34.9	26.7833	28.1	26.7833	21.7	26.7833	20.1	26.7833	20.2	26.7833	20.8
26.8	34.8	26.8	28	26.8	21.7	26.8	20.1	26.8	20.2	26.8	20.8
26.8333	34.9	26.8333	28.1	26.8333	21.7	26.8333	20.1	26.8333	20.2	26.8333	20.8
26.8667	34.9	26.8667	28.1	26.8667	21.7	26.8667	20.1	26.8667	20.2	26.8667	20.8
26.8833	34.9	26.8833	28.1	26.8833	21.7	26.8833	20.1	26.8833	20.2	26.8833	20.8
26.9167	34.9	26.9167	28.1	26.9167	21.7	26.9167	20.1	26.9167	20.1	26.9167	20.7
26.95	34.9	26.95	28.1	26.95	21.7	26.95	20.1	26.95	20.1	26.95	20.6
26.9667	34.8	26.9667	28	26.9667	21.7	26.9667	20.1	26.9667	20.1	26.9667	20.7
27	34.9	27	28.1	27	21.7	27	20	27	20.1	27	20.9
27.0167	34.8	27.0167	28.1	27.0167	21.7	27.0167	20.1	27.0167	20.1	27.0167	20.9
27.05	34.8	27.05	28	27.05	21.7	27.05	20.1	27.05	20.1	27.05	20.7
27.0833	34.8	27.0833	28	27.0833	21.7	27.0833	20	27.0833	20.1	27.0833	20.7
27.1	34.8	27.1	28	27.1	21.7	27.1	20	27.1	20.1	27.1	20.6
27.1333	34.8	27.1333	28	27.1333	21.7	27.1333	20	27.1333	20.1	27.1333	20.6
27.15	34.7	27.15	27.9	27.15	21.7	27.15	20	27.15	20.1	27.15	20.5
27.1833	34.7	27.1833	28	27.1833	21.6	27.1833	20	27.1833	20.1	27.1833	20.6
27.2167	34.9	27.2167	28.1	27.2167	21.7	27.2167	20	27.2167	20.1	27.2167	20.7
27.2333	34.9	27.2333	28.1	27.2333	21.8	27.2333	20.1	27.2333	20.1	27.2333	20.7
27.2667	34.9	27.2667	28.1	27.2667	21.7	27.2667	20	27.2667	20.1	27.2667	20.7
27.2833	34.9	27.2833	28.2	27.2833	21.8	27.2833	20	27.2833	20.1	27.2833	20.7
27.35	34.9	27.35	28.1	27.35	21.7	27.35	20.1	27.35	20.1	27.35	20.8
27.3667	34.9	27.3667	28.1	27.3667	21.7	27.3667	20.1	27.3667	20.1	27.3667	20.8
27.4	34.9	27.4	28.1	27.4	21.7	27.4	20.1	27.4	20.1	27.4	20.6
27.4333	34.8	27.4333	28.1	27.4333	21.7	27.4333	20.1	27.4333	20.1	27.4333	20.5
27.45	34.8	27.45	28.1	27.45	21.8	27.45	20.1	27.45	20.1	27.45	20.6
27.4833	34.7	27.4833	28.1	27.4833	21.8	27.4833	20.1	27.4833	20.1	27.4833	20.6
27.5	34.6	27.5	28	27.5	21.7	27.5	20	27.5	20.1	27.5	20.5
27.5333	34.7	27.5333	28.1	27.5333	21.8	27.5333	20	27.5333	20.1	27.5333	20.6
27.5667	34.7	27.5667	28.1	27.5667	21.8	27.5667	20	27.5667	20.1	27.5667	20.6
27.5833	34.7	27.5833	28.1	27.5833	21.7	27.5833	20	27.5833	20.1	27.5833	20.6
27.6167	34.7	27.6167	28.2	27.6167	21.7	27.6167	20	27.6167	20.1	27.6167	20.7
27.6333	34.7	27.6333	28.2	27.6333	21.7	27.6333	20	27.6333	20.1	27.6333	20.8
27.6667	34.7	27.6667	28.2	27.6667	21.7	27.6667	20.1	27.6667	20.1	27.6667	20.9
27.7	34.7	27.7	28.2	27.7	21.7	27.7	20	27.7	20.1	27.7	20.8
27.7167	34.7	27.7167	28.2	27.7167	21.7	27.7167	20	27.7167	20.1	27.7167	20.8
27.75	34.8	27.75	28.2	27.75	21.8	27.75	20	27.75	20.1	27.75	20.8
27.7833	34.8	27.7833	28.2	27.7833	21.8	27.7833	20	27.7833	20.1	27.7833	20.8
27.8	34.7	27.8	28.2	27.8	21.8	27.8	20	27.8	20.1	27.8	20.7
27.8333	34.7	27.8333	28.2	27.8333	21.8	27.8333	20	27.8333	20.2	27.8333	20.6
27.85	34.7	27.85	28.2	27.85	21.8	27.85	20	27.85	20.2	27.85	20.6
27.8833	34.8	27.8833	28.2	27.8833	21.8	27.8833	20	27.8833	20.2	27.8833	20.8
27.9167	34.8	27.9167	28.2	27.9167	21.8	27.9167	20	27.9167	20.1	27.9167	20.8
27.9333	34.8	27.9333	28.1	27.9333	21.7	27.9333	20.1	27.9333	20.1	27.9333	20.6
27.9667	34.8	27.9667	28.1	27.9667	21.7	27.9667	20	27.9667	20.1	27.9667	20.7
27.9833	34.8	27.9833	28.1	27.9833	21.7	27.9833	20	27.9833	20.1	27.9833	20.7
28.0167	34.7	28.0167	28.1	28.0167	21.7	28.0167	20	28.0167	20.1	28.0167	20.8
28.05	34.8	28.05	28.2	28.05	21.7	28.05	20	28.05	20.1	28.05	20.8
28.0667	34.8	28.0667	28.1	28.0667	21.8	28.0667	20	28.0667	20.2	28.0667	20.7
28.1	34.8	28.1	28.1	28.1	21.7	28.1	20	28.1	20.1	28.1	20.5
28.1167	34.8	28.1167	28.1	28.1167	21.7	28.1167	20	28.1167	20.1	28.1167	20.6
28.15	34.8	28.15	28.2	28.15	21.7	28.15	20	28.15	20.1	28.15	20.7
28.1833	34.9	28.1833	28.2	28.1833	21.8	28.1833	20	28.1833	20.1	28.1833	20.6
28.2	34.9	28.2	28.1	28.2	21.7	28.2	20	28.2	20.2	28.2	20.7
28.2333	34.9	28.2333	28.1	28.2333	21.7	28.2333	20	28.2333	20.2	28.2333	20.8
28.2667	34.8	28.2667	28.1	28.2667	21.7	28.2667	20	28.2667	20.1	28.2667	20.8
28.2833	34.8	28.2833	28.1	28.2833	21.7	28.2833	20	28.2833	20.1	28.2833	20.7
28.3167	34.8	28.3167	28	28.3167	21.7	28.3167	20	28.3167	20.1	28.3167	20.8
28.3333	34.8	28.3333	28	28.3333	21.7	28.3333	20	28.3333	20.1	28.3333	20.6
28.3667	34.8	28.3667	28.1	28.3667	21.7	28.3667	20	28.3667	20.2	28.3667	20.5
28.4	34.8	28.4	28.1	28.4	21.8	28.4	20.1	28.4	20.1	28.4	20.7
28.4167	34.8	28.4167	28	28.4167	21.7	28.4167	20.1	28.4167	20.1	28.4167	20.6
28.45	34.8	28.45	28.1	28.45	21.8	28.45	20.1	28.45	20.2	28.45	20.5
28.4667	34.8	28.4667	28.1	28.4667	21.8	28.4667	20.1	28.4667	20.2	28.4667	20.5
28.5	34.8	28.5	28.1	28.5	21.8	28.5	20.1	28.5	20.2	28.5	20.5
28.5333	34.9	28.5333	28.1	28.5333	21.8	28.5333	20.1	28.5333	20.1	28.5333	20.7
28.55	34.8	28.55	28.1	28.55	21.8	28.55	20.1	28.55	20.1	28.55	20.9
28.5833	34.8	28.5833	28.1	28.5833	21.8	28.5833	20	28.5833	20.1	28.5833	20.8
28.6	34.9	28.6	28.2	28.6	21.8	28.6	20.1	28.6	20.1	28.6	20.9
28.6333	34.9	28.6333	28.2	28.6333	21.8	28.6333	20.1	28.6333	20.1	28.6333	20.9
28.6667	34.8	28.6667	28.2	28.6667	21.8	28.6667	20.1	28.6667	20.1	28.6667	20.9
28.6833	34.8	28.6833	28.1	28.6833	21.8	28.6833	20	28.6833	20.2	28.6833	20.8
28.7167	34.8	28.7167	28.1	28.7167	21.8	28.7167	20	28.7167	20.1	28.7167	20.7
28.7667	34.8	28.7667	28.1	28.7667	21.8	28.7667	20	28.7667	20.1	28.7667	20.7
28.8	34.8	28.8	28.1	28.8	21.8	28.8	20	28.8	20.1	28.8	20.5
28.8167	34.7	28.8167	28.1	28.8167	21.8	28.8167	20	28.8167	20.1	28.8167	20.7
28.85	34.6	28.85	28.1	28.85	21.7	28.85	20	28.85	20.1	28.85	20.6
28.8833	34.7	28.8833	28.1	28.8833	21.7	28.8833	20	28.8833	20.1	28.8833	20.8
28.9	34.8	28.9	28.1	28.9	21.8	28.9	20	28.9	20.2	28.9	20.9
28.9333	34.8	28.9333	28	28.9333	21.8	28.9333	20.1	28.9333	20.2	28.9333	20.9
28.9667	34.9	28.9667	28.1	28.9667	21.8	28.9667	20.1	28.9667	20.1	28.9667	20.8
28.9833	34.9	28.9833	28.1	28.9833	21.8	28.9833	20	28.9833	20.1	28.9833	20.8
29.0167	34.9	29.0167	28.1	29.0167	21.8	29.0167	20	29.0167	20.1	29.0167	20.8
29.0333	34.9	29.0333	28.1	29.0333	21.8	29.0333	20	29.0333	20.1	29.0333	20.7
29.0667	34.9	29.0667	28.1	29.0667	21.8	29.0667	20	29.0667	20.1	29.0667	20.5
29.1	34.9	29.1	28.1	29.1	21.8	29.1	20	29.1	20.1	29.1	20.5
29.1167	34.8	29.1167	28.1	29.1167	21.8	29.1167	20	29.1167	20.1	29.1167	20.5
29.15	34.8	29.15	28.2	29.15	21.8	29.15	20	29.15	20.2	29.15	20.7
29.1667	34.9	29.1667	28.2	29.1667	21.8	29.1667	20.1	29.1667	20.2	29.1667	20.8
29.2	34.8	29.2	28.1	29.2	21.8	29.2	20	29.2	20.1	29.2	20.6
29.2333	34.8	29.2333	28.1	29.2333	21.8	29.2333	20	29.2333	20.1	29.2333	20.8
29.25	34.9	29.25	28.2	29.25	21.8	29.25	20.1	29.25	20.1	29.25	20.7
29.2833	34.8	29.2833	28.1	29.2833	21.8	29.2833	20.1	29.2833	20.1	29.2833	20.7
29.3	34.7	29.3	28.1	29.3	21.8	29.3	20	29.3	20.1	29.3	20.8
29.3333	34.8	29.3333	28.1	29.3333	21.8	29.3333	20	29.3333	20.1	29.3333	20.8
29.3667	34.9	29.3667	28.1	29.3667	21.8	29.3667	20.1	29.3667	20.2	29.3667	20.8
29.3833	34.9	29.3833	28.1	29.3833	21.9	29.3833	20.1	29.3833	20.2	29.3833	20.7
29.4167	34.9	29.4167	28.1	29.4167	21.9	29.4167	20	29.4167	20.2	29.4167	20.7
29.45	34.9	29.45	28.1	29.45	21.9	29.45	20.1	29.45	20.1	29.45	20.8
29.4667	35	29.4667	28.1	29.4667	21.8	29.4667	20.1	29.4667	20.1	29.4667	20.9
29.5	35	29.5	28.1	29.5	21.8	29.5	20.1	29.5	20.1	29.5	20.8
29.5167	35	29.5167	28.1	29.5167	21.8	29.5167	20	29.5167	20.1	29.5167	20.8
29.55	35	29.55	28.1	29.55	21.9	29.55	20.1	29.55	20.1	29.55	20.7
29.5833	35	29.5833	28.1	29.5833	21.8	29.5833	20	29.5833	20.2	29.5833	20.7
29.6	35	29.6	28.1	29.6	21.8	29.6	20	29.6	20.2	29.6	20.6
29.6333	34.9	29.6333	28.1	29.6333	21.8	29.6333	20	29.6333	20.2	29.6333	20.6
29.65	34.9	29.65	28.2	29.65	21.9	29.65	20.1	29.65	20.1	29.65	20.6
29.6833	34.9	29.6833	28.1	29.6833	21.9	29.6833	20	29.6833	20.1	29.6833	20.6
29.7167	34.9	29.7167	28.1	29.7167	21.8	29.7167	20	29.7167	20	29.7167	20.6
29.7333	34.9	29.7333	28.1	29.7333	21.8	29.7333	20	29.7333	20	29.7333	20.6
29.7667	34.9	29.7667	28.1	29.7667	21.7	29.7667	20.1	29.7667	20	29.7667	20.7
29.7833	34.8	29.7833	28.1	29.7833	21.7	29.7833	20	29.7833	20.1	29.7833	20.8
29.8167	34.9	29.8167	28.2	29.8167	21.8	29.8167	20	29.8167	20.1	29.8167	20.7
29.85	34.9	29.85	28.1	29.85	21.8	29.85	20	29.85	20.2	29.85	20.8
29.8667	35	29.8667	28.2	29.8667	21.8	29.8667	20.1	29.8667	20.1	29.8667	20.8
29.9	35	29.9	28.2	29.9	21.8	29.9	20.1	29.9	20.1	29.9	20.7
29.9167	34.9	29.9167	28.2	29.9167	21.8	29.9167	20	29.9167	20	29.9167	20.6
29.95	34.8	29.95	28.1	29.95	21.8	29.95	20	29.95	20.1	29.95	20.7
29.9833	34.8	29.9833	28.1	29.9833	21.8	29.9833	20	29.9833	20.1	29.9833	20.8
30	34.8	30	28.2	30	21.8	30	20	30	20.1	30	20.6
30.0333	34.8	30.0333	28.2	30.0333	21.8	30.0333	20	30.0333	20.1	30.0333	20.5
30.0667	34.9	30.0667	28.2	30.0667	21.8	30.0667	20	30.0667	20.1	30.0667	20.6
30.0833	34.9	30.0833	28.1	30.0833	21.8	30.0833	20	30.0833	20.1	30.0833	20.7
30.1167	34.9	30.1167	28.1	30.1167	21.8	30.1167	20	30.1167	20.2	30.1167	20.6
30.1333	35	30.1333	28.1	30.1333	21.8	30.1333	20	30.1333	20.1	30.1333	20.4
30.1667	34.9	30.1667	28.1	30.1667	21.8	30.1667	19.9	30.1667	20.1	30.1667	20.4
30.2167	34.7	30.2167	28	30.2167	21.8	30.2167	19.9	30.2167	20	30.2167	20.5
30.25	34.7	30.25	28.1	30.25	21.8	30.25	20	30.25	20	30.25	20.7
30.2667	34.8	30.2667	28.1	30.2667	21.8	30.2667	20	30.2667	20.1	30.2667	20.8
30.3	34.8	30.3	28.1	30.3	21.8	30.3	20.1	30.3	20.1	30.3	20.8
30.3333	34.7	30.3333	28.1	30.3333	21.8	30.3333	20	30.3333	20.1	30.3333	20.7
30.35	34.7	30.35	28.1	30.35	21.8	30.35	20	30.35	20.1	30.35	20.8
30.3833	34.7	30.3833	28.2	30.3833	21.8	30.3833	20	30.3833	20.1	30.3833	20.8
30.4167	34.8	30.4167	28.2	30.4167	21.8	30.4167	20.1	30.4167	20.1	30.4167	20.7
30.4333	34.8	30.4333	28.1	30.4333	21.8	30.4333	20	30.4333	20.1	30.4333	20.7
30.4667	34.8	30.4667	28.2	30.4667	21.8	30.4667	20	30.4667	20.1	30.4667	20.6
30.4833	34.9	30.4833	28.2	30.4833	21.8	30.4833	20.1	30.4833	20.1	30.4833	20.6
30.5167	34.9	30.5167	28.2	30.5167	21.9	30.5167	20.1	30.5167	20.1	30.5167	20.6
30.55	34.9	30.55	28.1	30.55	21.9	30.55	20	30.55	20.2	30.55	20.6
30.5667	34.9	30.5667	28.2	30.5667	21.9	30.5667	20	30.5667	20.2	30.5667	20.7
30.6	35	30.6	28.2	30.6	21.9	30.6	20	30.6	20.2	30.6	20.7
30.6167	35	30.6167	28.2	30.6167	21.9	30.6167	20.1	30.6167	20.1	30.6167	20.9
30.65	35	30.65	28.1	30.65	21.8	30.65	20.1	30.65	20.1	30.65	20.9
30.6833	34.9	30.6833	28.2	30.6833	21.9	30.6833	20	30.6833	20.1	30.6833	20.7
30.7	34.9	30.7	28.2	30.7	21.9	30.7	20.1	30.7	20.1	30.7	20.6
30.7333	34.9	30.7333	28.2	30.7333	21.9	30.7333	20	30.7333	20.1	30.7333	20.6
30.7667	34.9	30.7667	28.2	30.7667	21.9	30.7667	20	30.7667	20.2	30.7667	20.6
30.7833	34.8	30.7833	28.2	30.7833	21.9	30.7833	20	30.7833	20.1	30.7833	20.6
30.8167	34.7	30.8167	28.1	30.8167	21.9	30.8167	20	30.8167	20.1	30.8167	20.7
30.8333	34.8	30.8333	28.1	30.8333	21.8	30.8333	20	30.8333	20.1	30.8333	20.7
30.8667	34.7	30.8667	28.1	30.8667	21.8	30.8667	20	30.8667	20.1	30.8667	20.7
30.9	34.8	30.9	28.1	30.9	21.8	30.9	20	30.9	20.2	30.9	20.7
30.9167	34.8	30.9167	28.2	30.9167	21.9	30.9167	20.1	30.9167	20.1	30.9167	20.7
30.95	34.8	30.95	28.2	30.95	21.8	30.95	20	30.95	20.1	30.95	20.6
30.9667	34.8	30.9667	28.3	30.9667	21.9	30.9667	20	30.9667	20.2	30.9667	20.7
31	34.9	31	28.2	31	22	31	20	31	20.1	31	20.7
31.0333	34.9	31.0333	28.2	31.0333	22	31.0333	20	31.0333	20.1	31.0333	20.7
31.05	34.9	31.05	28.2	31.05	21.9	31.05	20	31.05	20	31.05	20.9
31.0833	34.9	31.0833	28.1	31.0833	21.8	31.0833	20	31.0833	20	31.0833	20.8
31.1	34.9	31.1	28.1	31.1	21.8	31.1	20	31.1	20.1	31.1	20.8
31.1333	34.9	31.1333	28.1	31.1333	21.9	31.1333	20.1	31.1333	20.1	31.1333	20.9
31.1667	34.8	31.1667	28.1	31.1667	21.9	31.1667	20.1	31.1667	20.1	31.1667	20.9
31.1833	34.8	31.1833	28.1	31.1833	21.9	31.1833	20.1	31.1833	20.1	31.1833	20.8
31.2167	34.8	31.2167	28.2	31.2167	21.9	31.2167	20	31.2167	20.1	31.2167	20.8
31.25	34.8	31.25	28.3	31.25	21.9	31.25	20	31.25	20.1	31.25	20.7
31.2667	34.7	31.2667	28.2	31.2667	21.9	31.2667	20	31.2667	20.1	31.2667	20.6
31.3	34.8	31.3	28.2	31.3	21.9	31.3	20	31.3	20.1	31.3	20.6
31.3167	34.8	31.3167	28.2	31.3167	21.9	31.3167	20	31.3167	20.1	31.3167	20.6
31.35	34.8	31.35	28.2	31.35	21.9	31.35	20.1	31.35	20.2	31.35	20.6
31.3833	34.7	31.3833	28.2	31.3833	21.9	31.3833	20.1	31.3833	20.1	31.3833	20.6
31.4	34.7	31.4	28.2	31.4	21.9	31.4	20.1	31.4	20.1	31.4	20.7
31.4333	34.7	31.4333	28.2	31.4333	21.9	31.4333	20.1	31.4333	20.1	31.4333	20.8
31.45	34.7	31.45	28.2	31.45	21.9	31.45	20.1	31.45	20.1	31.45	20.9
31.4833	34.7	31.4833	28.2	31.4833	21.9	31.4833	20.1	31.4833	20	31.4833	20.7
31.5167	34.7	31.5167	28.1	31.5167	21.9	31.5167	20.1	31.5167	20.1	31.5167	20.7
31.5333	34.8	31.5333	28.2	31.5333	21.9	31.5333	20.1	31.5333	20.1	31.5333	20.7
31.5667	34.8	31.5667	28.2	31.5667	21.9	31.5667	20.1	31.5667	20.1	31.5667	20.6
31.5833	34.8	31.5833	28.2	31.5833	21.9	31.5833	20.2	31.5833	20.2	31.5833	20.8
31.65	34.8	31.65	28.2	31.65	21.9	31.65	20	31.65	20.1	31.65	20.9
31.6667	34.8	31.6667	28.2	31.6667	22	31.6667	20.1	31.6667	20.1	31.6667	20.8
31.7	34.8	31.7	28.2	31.7	22	31.7	20.1	31.7	20.1	31.7	20.8
31.7333	34.9	31.7333	28.2	31.7333	22	31.7333	20.2	31.7333	20.2	31.7333	20.8
31.75	34.9	31.75	28.2	31.75	22	31.75	20.2	31.75	20.2	31.75	20.8
31.7833	34.9	31.7833	28.2	31.7833	22	31.7833	20.2	31.7833	20.2	31.7833	20.8
31.8	34.9	31.8	28.2	31.8	22	31.8	20.2	31.8	20.2	31.8	20.8
31.8333	34.9	31.8333	28.2	31.8333	22	31.8333	20.2	31.8333	20.2	31.8333	20.9
31.8667	34.9	31.8667	28.3	31.8667	22	31.8667	20.1	31.8667	20.2	31.8667	20.9
31.8833	34.9	31.8833	28.3	31.8833	22	31.8833	20.1	31.8833	20.2	31.8833	20.9
31.9167	34.9	31.9167	28.3	31.9167	22	31.9167	20.1	31.9167	20.2	31.9167	20.8
31.9333	34.9	31.9333	28.2	31.9333	21.9	31.9333	20.1	31.9333	20.2	31.9333	20.7
31.9667	34.9	31.9667	28.2	31.9667	21.9	31.9667	20.1	31.9667	20.2	31.9667	20.8
32	34.9	32	28.2	32	21.9	32	20.1	32	20.2	32	20.8
32.0167	35	32.0167	28.3	32.0167	21.9	32.0167	20.1	32.0167	20.2	32.0167	20.8
32.05	35	32.05	28.3	32.05	21.9	32.05	20.1	32.05	20.2	32.05	20.7
32.0833	35	32.0833	28.3	32.0833	21.9	32.0833	20.2	32.0833	20.2	32.0833	20.8
32.1	35	32.1	28.2	32.1	21.9	32.1	20.1	32.1	20.2	32.1	20.8
32.1333	35	32.1333	28.3	32.1333	22	32.1333	20.1	32.1333	20.2	32.1333	20.8
32.15	35	32.15	28.3	32.15	22	32.15	20.1	32.15	20.2	32.15	20.7
32.1833	35	32.1833	28.3	32.1833	22	32.1833	20.1	32.1833	20.2	32.1833	20.6
32.2167	35.1	32.2167	28.2	32.2167	22	32.2167	20.1	32.2167	20.2	32.2167	20.7
32.2333	35.1	32.2333	28.2	32.2333	22	32.2333	20.1	32.2333	20.2	32.2333	20.7
32.2667	35.1	32.2667	28.2	32.2667	21.9	32.2667	20.1	32.2667	20.1	32.2667	20.7
32.2833	35.1	32.2833	28.2	32.2833	21.9	32.2833	20.1	32.2833	20.2	32.2833	20.9
32.3167	35.1	32.3167	28.3	32.3167	21.9	32.3167	20.1	32.3167	20.2	32.3167	20.9
32.35	35.1	32.35	28.3	32.35	22	32.35	20.1	32.35	20.2	32.35	20.8
32.3667	35.1	32.3667	28.2	32.3667	22	32.3667	20.1	32.3667	20.2	32.3667	20.7
32.4	35.1	32.4	28.3	32.4	22	32.4	20.1	32.4	20.2	32.4	20.7
32.4167	35.1	32.4167	28.2	32.4167	21.9	32.4167	20.1	32.4167	20.2	32.4167	20.7
32.45	35	32.45	28.2	32.45	21.9	32.45	20.1	32.45	20.2	32.45	20.7
32.4833	35	32.4833	28.3	32.4833	22	32.4833	20.1	32.4833	20.2	32.4833	20.7
32.5	35	32.5	28.3	32.5	22	32.5	20.1	32.5	20.2	32.5	20.6
32.5333	34.8	32.5333	28.3	32.5333	21.9	32.5333	20.1	32.5333	20.1	32.5333	20.6
32.5667	34.8	32.5667	28.3	32.5667	22	32.5667	20.1	32.5667	20.1	32.5667	20.9
32.5833	34.8	32.5833	28.3	32.5833	22	32.5833	20.1	32.5833	20.2	32.5833	20.9
32.6167	34.8	32.6167	28.3	32.6167	22	32.6167	20.1	32.6167	20.2	32.6167	20.9
32.6333	34.8	32.6333	28.3	32.6333	21.9	32.6333	20.1	32.6333	20.2	32.6333	20.9
32.6667	34.8	32.6667	28.3	32.6667	21.9	32.6667	20.1	32.6667	20.2	32.6667	20.7
32.7	34.8	32.7	28.3	32.7	21.9	32.7	20.1	32.7	20.1	32.7	20.8
32.7167	34.9	32.7167	28.3	32.7167	22	32.7167	20.1	32.7167	20.1	32.7167	20.7
32.75	35	32.75	28.3	32.75	22.1	32.75	20.1	32.75	20.2	32.75	20.7
32.7667	35	32.7667	28.2	32.7667	21.9	32.7667	20.1	32.7667	20.2	32.7667	20.6
32.8	34.9	32.8	28.2	32.8	21.9	32.8	20.2	32.8	20.2	32.8	20.7
32.8333	34.9	32.8333	28.3	32.8333	22	32.8333	20.1	32.8333	20.2	32.8333	20.7
32.85	34.9	32.85	28.3	32.85	22	32.85	20.1	32.85	20.1	32.85	20.7
32.8833	34.9	32.8833	28.3	32.8833	21.9	32.8833	20.1	32.8833	20.1	32.8833	20.7
32.9	34.9	32.9	28.3	32.9	21.9	32.9	20.1	32.9	20.1	32.9	20.8
32.9333	34.9	32.9333	28.3	32.9333	21.9	32.9333	20.1	32.9333	20.1	32.9333	20.9
32.9667	34.9	32.9667	28.3	32.9667	21.9	32.9667	20.2	32.9667	20.2	32.9667	21
32.9833	34.9	32.9833	28.2	32.9833	21.9	32.9833	20.1	32.9833	20.2	32.9833	21
33.0167	34.9	33.0167	28.2	33.0167	21.9	33.0167	20.1	33.0167	20.2	33.0167	20.8
33.0333	34.9	33.0333	28.2	33.0333	21.9	33.0333	20.1	33.0333	20.2	33.0333	20.7
33.1	34.9	33.1	28.1	33.1	21.9	33.1	20.1	33.1	20.1	33.1	20.7
33.1167	35	33.1167	28.2	33.1167	21.9	33.1167	20.1	33.1167	20.1	33.1167	20.7
33.15	34.9	33.15	28.2	33.15	21.9	33.15	20.1	33.15	20.1	33.15	20.7
33.1833	34.9	33.1833	28.3	33.1833	22	33.1833	20.1	33.1833	20.2	33.1833	20.7
33.2	35	33.2	28.3	33.2	22	33.2	20.2	33.2	20.2	33.2	20.7
33.2333	35	33.2333	28.3	33.2333	22	33.2333	20.2	33.2333	20.2	33.2333	20.6
33.25	35	33.25	28.3	33.25	22	33.25	20.2	33.25	20.2	33.25	20.7
33.2833	34.9	33.2833	28.3	33.2833	22.1	33.2833	20.2	33.2833	20.2	33.2833	20.7
33.3167	35	33.3167	28.2	33.3167	22.1	33.3167	20.2	33.3167	20.2	33.3167	20.7
33.3333	35	33.3333	28.2	33.3333	22.1	33.3333	20.1	33.3333	20.2	33.3333	20.9
33.3667	34.9	33.3667	28.2	33.3667	22.1	33.3667	20.1	33.3667	20.2	33.3667	20.9
33.3833	34.9	33.3833	28.3	33.3833	22	33.3833	20.1	33.3833	20.2	33.3833	20.9
33.4167	34.9	33.4167	28.3	33.4167	21.9	33.4167	20.1	33.4167	20.2	33.4167	20.9
33.45	35.1	33.45	28.4	33.45	22	33.45	20.2	33.45	20.2	33.45	20.9
33.4667	35.1	33.4667	28.4	33.4667	21.9	33.4667	20.1	33.4667	20.2	33.4667	20.7
33.5	35.1	33.5	28.4	33.5	21.9	33.5	20.1	33.5	20.2	33.5	20.7
33.5333	35.1	33.5333	28.4	33.5333	22	33.5333	20.1	33.5333	20.2	33.5333	20.9
33.55	35	33.55	28.4	33.55	22	33.55	20.1	33.55	20.2	33.55	21
33.5833	34.8	33.5833	28.2	33.5833	22	33.5833	20.1	33.5833	20.2	33.5833	20.9
33.6	34.9	33.6	28.3	33.6	22	33.6	20.1	33.6	20.2	33.6	20.8
33.6333	34.9	33.6333	28.2	33.6333	22	33.6333	20.1	33.6333	20.2	33.6333	20.8
33.6667	35	33.6667	28.3	33.6667	22	33.6667	20.2	33.6667	20.2	33.6667	20.7
33.6833	35	33.6833	28.2	33.6833	22	33.6833	20.2	33.6833	20.2	33.6833	20.7
33.7167	35	33.7167	28.2	33.7167	22	33.7167	20.2	33.7167	20.1	33.7167	20.6
33.7333	34.8	33.7333	28.2	33.7333	22	33.7333	20.1	33.7333	20.1	33.7333	20.6
33.7667	34.8	33.7667	28.2	33.7667	22	33.7667	20.1	33.7667	20.1	33.7667	20.6
33.8	34.8	33.8	28.3	33.8	22	33.8	20.1	33.8	20.1	33.8	20.6
33.8167	34.8	33.8167	28.3	33.8167	22	33.8167	20.1	33.8167	20.2	33.8167	20.7
33.85	34.8	33.85	28.3	33.85	22	33.85	20.1	33.85	20.2	33.85	20.7
33.8667	34.8	33.8667	28.3	33.8667	21.9	33.8667	20.1	33.8667	20.2	33.8667	20.7
33.9	34.8	33.9	28.2	33.9	21.9	33.9	20.1	33.9	20.1	33.9	20.7
33.9333	34.9	33.9333	28.3	33.9333	22	33.9333	20.1	33.9333	20.2	33.9333	20.7
33.95	35	33.95	28.3	33.95	22	33.95	20.1	33.95	20.2	33.95	20.7
33.9833	34.9	33.9833	28.3	33.9833	22	33.9833	20.1	33.9833	20.2	33.9833	20.7
34	35	34	28.3	34	22	34	20.1	34	20.2	34	20.8
34.0333	35	34.0333	28.3	34.0333	22	34.0333	20.1	34.0333	20.2	34.0333	21
34.0667	34.9	34.0667	28.3	34.0667	22	34.0667	20.1	34.0667	20.2	34.0667	20.9
34.0833	34.9	34.0833	28.3	34.0833	21.9	34.0833	20.1	34.0833	20.2	34.0833	20.9
34.1167	35	34.1167	28.3	34.1167	21.9	34.1167	20.1	34.1167	20.1	34.1167	20.8
34.15	35.1	34.15	28.2	34.15	21.9	34.15	20.2	34.15	20.2	34.15	20.8
34.1667	35	34.1667	28.1	34.1667	21.9	34.1667	20.1	34.1667	20.1	34.1667	20.9
34.2	35	34.2	28.2	34.2	21.9	34.2	20.1	34.2	20.2	34.2	20.7
34.2167	34.9	34.2167	28.2	34.2167	21.8	34.2167	20.1	34.2167	20.2	34.2167	20.9
34.25	34.9	34.25	28.2	34.25	21.9	34.25	20.2	34.25	20.2	34.25	20.8
34.2833	35	34.2833	28.3	34.2833	22	34.2833	20.1	34.2833	20.2	34.2833	20.8
34.3	35	34.3	28.3	34.3	22	34.3	20.1	34.3	20.2	34.3	20.9
34.3333	35	34.3333	28.3	34.3333	22	34.3333	20.1	34.3333	20.1	34.3333	20.7
34.35	35	34.35	28.4	34.35	22	34.35	20.1	34.35	20.1	34.35	20.6
34.3833	34.9	34.3833	28.4	34.3833	22	34.3833	20.1	34.3833	20.2	34.3833	20.7
34.4167	34.8	34.4167	28.3	34.4167	22	34.4167	20.2	34.4167	20.2	34.4167	20.8
34.4333	34.9	34.4333	28.2	34.4333	22	34.4333	20.2	34.4333	20.2	34.4333	20.9
34.4667	35	34.4667	28.3	34.4667	22	34.4667	20.1	34.4667	20.2	34.4667	21
34.5167	35	34.5167	28.3	34.5167	22	34.5167	20.2	34.5167	20.3	34.5167	20.8
34.55	34.9	34.55	28.3	34.55	22	34.55	20.2	34.55	20.3	34.55	20.8
34.5667	34.9	34.5667	28.2	34.5667	22.1	34.5667	20.2	34.5667	20.3	34.5667	20.7
34.6	34.9	34.6	28.2	34.6	22.1	34.6	20.2	34.6	20.3	34.6	20.8
34.6333	34.9	34.6333	28.2	34.6333	22	34.6333	20.2	34.6333	20.2	34.6333	20.7
34.65	34.9	34.65	28.3	34.65	22	34.65	20.2	34.65	20.2	34.65	20.7
34.6833	34.9	34.6833	28.3	34.6833	21.9	34.6833	20.2	34.6833	20.2	34.6833	20.6
34.7	34.9	34.7	28.3	34.7	21.9	34.7	20.2	34.7	20.2	34.7	20.9
34.7333	34.9	34.7333	28.3	34.7333	21.9	34.7333	20.2	34.7333	20.1	34.7333	20.8
34.7667	35	34.7667	28.3	34.7667	21.9	34.7667	20.2	34.7667	20.2	34.7667	20.8
34.7833	34.9	34.7833	28.2	34.7833	22	34.7833	20.2	34.7833	20.2	34.7833	20.7
34.8167	34.9	34.8167	28.2	34.8167	22.1	34.8167	20.2	34.8167	20.2	34.8167	20.6
34.8333	35	34.8333	28.3	34.8333	22	34.8333	20.2	34.8333	20.2	34.8333	20.6
34.8667	34.9	34.8667	28.2	34.8667	21.9	34.8667	20.1	34.8667	20.1	34.8667	20.6
34.9	34.9	34.9	28.2	34.9	22	34.9	20.1	34.9	20.2	34.9	20.8
34.9167	34.8	34.9167	28.3	34.9167	22.1	34.9167	20.1	34.9167	20.2	34.9167	20.9
34.95	34.8	34.95	28.4	34.95	22.1	34.95	20.1	34.95	20.2	34.95	21
34.9833	34.7	34.9833	28.3	34.9833	22.1	34.9833	20.1	34.9833	20.2	34.9833	21
35	34.7	35	28.3	35	22.1	35	20.1	35	20.2	35	20.8
35.0333	34.7	35.0333	28.3	35.0333	22.1	35.0333	20.1	35.0333	20.2	35.0333	20.6
35.05	34.7	35.05	28.3	35.05	22.1	35.05	20.1	35.05	20.2	35.05	20.6
35.0833	34.7	35.0833	28.3	35.0833	22.1	35.0833	20.1	35.0833	20.2	35.0833	20.7
35.1167	34.7	35.1167	28.3	35.1167	22.1	35.1167	20.2	35.1167	20.2	35.1167	20.8
35.1333	34.8	35.1333	28.3	35.1333	22.1	35.1333	20.1	35.1333	20.2	35.1333	20.8
35.1667	34.8	35.1667	28.3	35.1667	22.1	35.1667	20.1	35.1667	20.2	35.1667	20.8
35.1833	34.8	35.1833	28.2	35.1833	22	35.1833	20.1	35.1833	20.2	35.1833	20.7
35.2167	34.8	35.2167	28.2	35.2167	22	35.2167	20.1	35.2167	20.2	35.2167	20.7
35.25	34.8	35.25	28.2	35.25	22	35.25	20.1	35.25	20.2	35.25	20.7
35.2667	34.8	35.2667	28.2	35.2667	22	35.2667	20.2	35.2667	20.2	35.2667	20.8
35.3	34.8	35.3	28.2	35.3	22	35.3	20.2	35.3	20.2	35.3	20.8
35.3167	34.8	35.3167	28.2	35.3167	21.9	35.3167	20.2	35.3167	20.2	35.3167	20.8
35.35	34.7	35.35	28.2	35.35	22	35.35	20.1	35.35	20.2	35.35	20.8
35.3833	34.7	35.3833	28.3	35.3833	22	35.3833	20.1	35.3833	20.1	35.3833	20.8
35.4	34.8	35.4	28.3	35.4	22	35.4	20.1	35.4	20.2	35.4	20.8
35.4333	34.7	35.4333	28.3	35.4333	22	35.4333	20.1	35.4333	20.2	35.4333	20.7
35.45	34.7	35.45	28.3	35.45	22	35.45	20.2	35.45	20.1	35.45	20.7
35.4833	34.7	35.4833	28.3	35.4833	21.9	35.4833	20.1	35.4833	20.2	35.4833	20.7
35.5167	34.7	35.5167	28.3	35.5167	21.9	35.5167	20.1	35.5167	20.2	35.5167	20.7
35.5333	34.6	35.5333	28.3	35.5333	21.9	35.5333	20.1	35.5333	20.2	35.5333	20.7
35.5667	34.6	35.5667	28.3	35.5667	21.9	35.5667	20.1	35.5667	20.2	35.5667	20.7
35.6	34.6	35.6	28.3	35.6	21.9	35.6	20.1	35.6	20.2	35.6	20.6
35.6167	34.6	35.6167	28.3	35.6167	21.9	35.6167	20.1	35.6167	20.2	35.6167	20.7
35.65	34.6	35.65	28.3	35.65	22	35.65	20.1	35.65	20.1	35.65	20.7
35.6667	34.6	35.6667	28.3	35.6667	22.1	35.6667	20.2	35.6667	20.1	35.6667	20.7
35.7	34.6	35.7	28.3	35.7	22.1	35.7	20.1	35.7	20.1	35.7	20.8
35.7333	34.6	35.7333	28.3	35.7333	22.1	35.7333	20.2	35.7333	20.1	35.7333	20.8
35.75	34.6	35.75	28.3	35.75	22.1	35.75	20.2	35.75	20.1	35.75	20.7
35.7833	34.6	35.7833	28.3	35.7833	22.1	35.7833	20.1	35.7833	20.1	35.7833	20.7
35.8	34.6	35.8	28.2	35.8	22.1	35.8	20.1	35.8	20.2	35.8	20.7
35.8333	34.6	35.8333	28.2	35.8333	22	35.8333	20.1	35.8333	20.2	35.8333	20.7
35.8667	34.6	35.8667	28.2	35.8667	22	35.8667	20.2	35.8667	20.1	35.8667	20.8
35.8833	34.7	35.8833	28.2	35.8833	22	35.8833	20.2	35.8833	20.2	35.8833	20.8
35.9167	34.7	35.9167	28.2	35.9167	22	35.9167	20.2	35.9167	20.1	35.9167	20.8
35.9667	34.8	35.9667	28.3	35.9667	22	35.9667	20.2	35.9667	20.1	35.9667	20.8
36	34.8	36	28.3	36	22	36	20.1	36	20.1	36	20.8
36.0167	34.8	36.0167	28.3	36.0167	22	36.0167	20.1	36.0167	20.3	36.0167	20.8
36.05	34.8	36.05	28.3	36.05	22	36.05	20.1	36.05	20.2	36.05	21
36.0833	34.8	36.0833	28.3	36.0833	22	36.0833	20.1	36.0833	20.2	36.0833	21
36.1	34.8	36.1	28.3	36.1	22	36.1	20.1	36.1	20.2	36.1	21
36.1333	34.9	36.1333	28.2	36.1333	22	36.1333	20.1	36.1333	20.2	36.1333	20.8
36.15	34.9	36.15	28.3	36.15	22	36.15	20.1	36.15	20.2	36.15	20.7
36.1833	34.9	36.1833	28.3	36.1833	22	36.1833	20.2	36.1833	20.2	36.1833	20.7
36.2167	34.9	36.2167	28.3	36.2167	22	36.2167	20.1	36.2167	20.1	36.2167	20.7
36.2333	34.9	36.2333	28.3	36.2333	22	36.2333	20.1	36.2333	20.1	36.2333	20.7
36.2667	34.9	36.2667	28.3	36.2667	22	36.2667	20.2	36.2667	20.2	36.2667	20.7
36.2833	34.9	36.2833	28.3	36.2833	22	36.2833	20.2	36.2833	20.2	36.2833	20.9
36.3167	34.9	36.3167	28.3	36.3167	22	36.3167	20.2	36.3167	20.1	36.3167	20.8
36.35	34.8	36.35	28.3	36.35	22	36.35	20.1	36.35	20.1	36.35	20.7
36.3667	34.7	36.3667	28.3	36.3667	22.1	36.3667	20.1	36.3667	20.1	36.3667	20.6
36.4	34.7	36.4	28.3	36.4	22.1	36.4	20.2	36.4	20.1	36.4	20.7
36.4333	34.7	36.4333	28.3	36.4333	22	36.4333	20.1	36.4333	20.2	36.4333	20.8
36.45	34.7	36.45	28.3	36.45	22	36.45	20.1	36.45	20.2	36.45	20.8
36.4833	34.7	36.4833	28.3	36.4833	22	36.4833	20.1	36.4833	20.2	36.4833	20.8
36.5	34.7	36.5	28.3	36.5	22	36.5	20.1	36.5	20.2	36.5	20.8
36.5333	34.7	36.5333	28.2	36.5333	21.9	36.5333	20.1	36.5333	20.2	36.5333	20.8
36.5667	34.7	36.5667	28.2	36.5667	22	36.5667	20.1	36.5667	20.2	36.5667	20.8
36.5833	34.7	36.5833	28.2	36.5833	22	36.5833	20.1	36.5833	20.2	36.5833	20.7
36.6167	34.7	36.6167	28.3	36.6167	22	36.6167	20.1	36.6167	20.2	36.6167	20.7
36.6333	34.7	36.6333	28.3	36.6333	22	36.6333	20.2	36.6333	20.1	36.6333	20.7
36.6667	34.6	36.6667	28.1	36.6667	22	36.6667	20.1	36.6667	20.1	36.6667	20.5
36.7	34.6	36.7	28.1	36.7	22	36.7	20.1	36.7	20.1	36.7	20.6
36.7167	34.5	36.7167	28.1	36.7167	22	36.7167	20.1	36.7167	20.2	36.7167	20.6
36.75	34.5	36.75	28.2	36.75	22	36.75	20.1	36.75	20.2	36.75	20.6
36.7667	34.5	36.7667	28.2	36.7667	22.1	36.7667	20.1	36.7667	20.2	36.7667	20.7
36.8	34.4	36.8	28.2	36.8	22.1	36.8	20.1	36.8	20.2	36.8	20.8
36.8333	34.5	36.8333	28.2	36.8333	22.1	36.8333	20.1	36.8333	20.2	36.8333	20.8
36.85	34.5	36.85	28.3	36.85	22.1	36.85	20.1	36.85	20.2	36.85	20.8
36.8833	34.5	36.8833	28.2	36.8833	22	36.8833	20.1	36.8833	20.2	36.8833	20.8
36.9167	34.6	36.9167	28.2	36.9167	22	36.9167	20.1	36.9167	20.1	36.9167	20.8
36.9333	34.6	36.9333	28.2	36.9333	22.1	36.9333	20.2	36.9333	20.1	36.9333	20.9
36.9667	34.6	36.9667	28.2	36.9667	22.1	36.9667	20.1	36.9667	20.1	36.9667	21
36.9833	34.6	36.9833	28.3	36.9833	22.1	36.9833	20.1	36.9833	20.1	36.9833	20.8
37.0167	34.7	37.0167	28.3	37.0167	22.1	37.0167	20.2	37.0167	20.2	37.0167	20.7
37.05	34.7	37.05	28.3	37.05	22.1	37.05	20.1	37.05	20.1	37.05	20.7
37.0667	34.8	37.0667	28.3	37.0667	22.1	37.0667	20.2	37.0667	20.2	37.0667	20.6
37.1	34.7	37.1	28.3	37.1	22.1	37.1	20.2	37.1	20.2	37.1	20.6
37.1167	34.7	37.1167	28.2	37.1167	22.1	37.1167	20.2	37.1167	20.2	37.1167	20.8
37.15	34.7	37.15	28.2	37.15	22	37.15	20.2	37.15	20.2	37.15	20.8
37.1833	34.7	37.1833	28.2	37.1833	22	37.1833	20.2	37.1833	20.2	37.1833	20.9
37.2	34.7	37.2	28.2	37.2	22	37.2	20.2	37.2	20.2	37.2	20.8
37.2333	34.8	37.2333	28.3	37.2333	22	37.2333	20.2	37.2333	20.2	37.2333	20.8
37.25	34.8	37.25	28.2	37.25	22	37.25	20.2	37.25	20.2	37.25	20.6
37.2833	34.9	37.2833	28.3	37.2833	22	37.2833	20.1	37.2833	20.2	37.2833	20.6
37.3167	34.8	37.3167	28.3	37.3167	22	37.3167	20.1	37.3167	20.2	37.3167	20.7
37.3333	34.8	37.3333	28.3	37.3333	22	37.3333	20.1	37.3333	20.2	37.3333	20.7
37.4	34.7	37.4	28.3	37.4	22	37.4	20.1	37.4	20.1	37.4	20.9
37.4167	34.7	37.4167	28.3	37.4167	22	37.4167	20.2	37.4167	20.1	37.4167	20.9
37.45	34.7	37.45	28.3	37.45	22	37.45	20.1	37.45	20.1	37.45	20.8
37.4667	34.7	37.4667	28.3	37.4667	22	37.4667	20.1	37.4667	20.1	37.4667	20.9
37.5	34.7	37.5	28.3	37.5	22	37.5	20.1	37.5	20.2	37.5	20.8
37.5333	34.7	37.5333	28.3	37.5333	22	37.5333	20.1	37.5333	20.2	37.5333	20.8
37.55	34.7	37.55	28.3	37.55	22	37.55	20.1	37.55	20.2	37.55	20.8
37.5833	34.7	37.5833	28.3	37.5833	22	37.5833	20.2	37.5833	20.1	37.5833	20.9
37.6	34.7	37.6	28.3	37.6	22.1	37.6	20.2	37.6	20.2	37.6	21
37.6333	34.7	37.6333	28.3	37.6333	22	37.6333	20.2	37.6333	20.2	37.6333	20.9
37.6667	34.8	37.6667	28.4	37.6667	22	37.6667	20.2	37.6667	20.1	37.6667	20.8
37.6833	34.8	37.6833	28.4	37.6833	22	37.6833	20.1	37.6833	20.1	37.6833	20.9
37.7167	34.7	37.7167	28.3	37.7167	22	37.7167	20.1	37.7167	20.1	37.7167	21
37.75	34.7	37.75	28.3	37.75	22	37.75	20.1	37.75	20.2	37.75	20.9
37.7667	34.8	37.7667	28.3	37.7667	22	37.7667	20.1	37.7667	20.2	37.7667	20.9
37.8	34.8	37.8	28.3	37.8	22	37.8	20.1	37.8	20.2	37.8	20.9
37.8167	34.8	37.8167	28.3	37.8167	22.1	37.8167	20.2	37.8167	20.1	37.8167	21
37.85	34.8	37.85	28.3	37.85	22.1	37.85	20.2	37.85	20.1	37.85	20.9
37.8833	34.9	37.8833	28.2	37.8833	22	37.8833	20.2	37.8833	20.2	37.8833	20.7
37.9	34.8	37.9	28.2	37.9	22	37.9	20.1	37.9	20.2	37.9	20.7
37.9333	34.8	37.9333	28.3	37.9333	22.1	37.9333	20.1	37.9333	20.2	37.9333	20.7
37.95	34.8	37.95	28.3	37.95	22.1	37.95	20.1	37.95	20.2	37.95	20.7
37.9833	34.8	37.9833	28.3	37.9833	22.1	37.9833	20.2	37.9833	20.1	37.9833	20.8
38.0167	34.8	38.0167	28.2	38.0167	22.1	38.0167	20.1	38.0167	20.1	38.0167	20.6
38.0333	34.8	38.0333	28.3	38.0333	22.1	38.0333	20.1	38.0333	20.2	38.0333	20.6
38.0667	34.8	38.0667	28.3	38.0667	22.1	38.0667	20.1	38.0667	20.2	38.0667	20.6
38.0833	34.8	38.0833	28.3	38.0833	22.1	38.0833	20.1	38.0833	20.1	38.0833	20.7
38.1167	34.8	38.1167	28.3	38.1167	22	38.1167	20.2	38.1167	20.1	38.1167	20.7
38.15	34.9	38.15	28.2	38.15	22	38.15	20.1	38.15	20.1	38.15	20.9
38.1667	35	38.1667	28.3	38.1667	22.1	38.1667	20.1	38.1667	20.1	38.1667	20.9
38.2	35	38.2	28.3	38.2	22	38.2	20.2	38.2	20.1	38.2	20.9
38.2167	34.9	38.2167	28.2	38.2167	22.1	38.2167	20.2	38.2167	20.1	38.2167	20.7
38.25	34.9	38.25	28.2	38.25	22.1	38.25	20.2	38.25	20.1	38.25	20.8
38.2833	34.9	38.2833	28.2	38.2833	22.1	38.2833	20.2	38.2833	20	38.2833	20.7
38.3	34.9	38.3	28.3	38.3	22	38.3	20.2	38.3	20.1	38.3	20.7
38.3333	34.9	38.3333	28.3	38.3333	22	38.3333	20.2	38.3333	20.1	38.3333	20.7
38.3667	34.9	38.3667	28.3	38.3667	22	38.3667	20.2	38.3667	20.1	38.3667	20.7
38.3833	34.9	38.3833	28.4	38.3833	22	38.3833	20.2	38.3833	20.1	38.3833	20.7
38.4167	34.9	38.4167	28.3	38.4167	22.1	38.4167	20.2	38.4167	20.2	38.4167	20.8
38.4333	34.9	38.4333	28.3	38.4333	22.1	38.4333	20.2	38.4333	20.1	38.4333	20.9
38.4667	34.9	38.4667	28.2	38.4667	22	38.4667	20.2	38.4667	20.1	38.4667	21
38.5	34.9	38.5	28.2	38.5	22	38.5	20.2	38.5	20.1	38.5	20.8
38.5167	34.9	38.5167	28.2	38.5167	22	38.5167	20.1	38.5167	20.2	38.5167	20.7
38.55	34.9	38.55	28.2	38.55	22	38.55	20.1	38.55	20.2	38.55	20.9
38.5667	35	38.5667	28.3	38.5667	22.1	38.5667	20.2	38.5667	20.2	38.5667	20.8
38.6	34.9	38.6	28.3	38.6	22.1	38.6	20.1	38.6	20.2	38.6	20.7
38.6333	34.9	38.6333	28.2	38.6333	22	38.6333	20	38.6333	20.2	38.6333	20.7
38.65	34.9	38.65	28.3	38.65	22	38.65	20	38.65	20.2	38.65	20.8
38.6833	34.9	38.6833	28.3	38.6833	22	38.6833	20.1	38.6833	20.2	38.6833	20.8
38.7	34.9	38.7	28.3	38.7	22	38.7	20.1	38.7	20.1	38.7	20.8
38.7333	35	38.7333	28.2	38.7333	22	38.7333	20.1	38.7333	20.1	38.7333	20.8
38.7667	35	38.7667	28.2	38.7667	22	38.7667	20.1	38.7667	20.1	38.7667	20.8
38.7833	35	38.7833	28.3	38.7833	22	38.7833	20.1	38.7833	20.2	38.7833	20.8
38.85	35	38.85	28.3	38.85	22.1	38.85	20.2	38.85	20.1	38.85	20.8
38.8667	35	38.8667	28.3	38.8667	22.1	38.8667	20.2	38.8667	20.1	38.8667	20.7
38.9	35	38.9	28.3	38.9	22	38.9	20.2	38.9	20.1	38.9	20.9
38.9167	35	38.9167	28.3	38.9167	22	38.9167	20.2	38.9167	20.1	38.9167	20.8
38.95	34.9	38.95	28.3	38.95	22	38.95	20.2	38.95	20.1	38.95	20.6
38.9833	34.9	38.9833	28.3	38.9833	22	38.9833	20.2	38.9833	20.2	38.9833	20.7
39	34.9	39	28.3	39	22.1	39	20.2	39	20.2	39	20.7
39.0333	34.8	39.0333	28.2	39.0333	22	39.0333	20.2	39.0333	20.2	39.0333	20.7
39.05	34.8	39.05	28.1	39.05	22	39.05	20.2	39.05	20.2	39.05	20.7
39.0833	34.8	39.0833	28.1	39.0833	22	39.0833	20.2	39.0833	20.2	39.0833	20.9
39.1167	34.8	39.1167	28.1	39.1167	22.1	39.1167	20.2	39.1167	20.2	39.1167	20.9
39.1333	34.8	39.1333	28.2	39.1333	22.1	39.1333	20.2	39.1333	20.1	39.1333	20.9
39.1667	34.9	39.1667	28.3	39.1667	22	39.1667	20.2	39.1667	20.2	39.1667	20.8
39.1833	34.9	39.1833	28.3	39.1833	22	39.1833	20.2	39.1833	20.2	39.1833	20.7
39.2167	34.8	39.2167	28.3	39.2167	22	39.2167	20.1	39.2167	20.1	39.2167	20.7
39.25	34.7	39.25	28.3	39.25	22.1	39.25	20.2	39.25	20.1	39.25	20.9
39.2667	34.7	39.2667	28.3	39.2667	22.1	39.2667	20.2	39.2667	20.1	39.2667	20.7
39.3	34.7	39.3	28.3	39.3	22.1	39.3	20.2	39.3	20.1	39.3	20.6
39.3333	34.7	39.3333	28.3	39.3333	22.1	39.3333	20.2	39.3333	20.2	39.3333	20.7
39.35	34.7	39.35	28.3	39.35	22.1	39.35	20.2	39.35	20.1	39.35	20.8
39.3833	34.7	39.3833	28.3	39.3833	22.1	39.3833	20.2	39.3833	20.1	39.3833	20.9
39.4	34.8	39.4	28.3	39.4	22.1	39.4	20.2	39.4	20.2	39.4	20.7
39.4333	34.8	39.4333	28.3	39.4333	22.1	39.4333	20.3	39.4333	20.2	39.4333	20.7
39.4667	34.8	39.4667	28.3	39.4667	22.1	39.4667	20.1	39.4667	20.2	39.4667	20.6
39.4833	34.8	39.4833	28.3	39.4833	22.1	39.4833	20.2	39.4833	20.1	39.4833	20.7
39.5167	34.8	39.5167	28.3	39.5167	22	39.5167	20.2	39.5167	20.1	39.5167	20.8
39.5333	34.8	39.5333	28.3	39.5333	22	39.5333	20.1	39.5333	20.2	39.5333	20.8
39.5667	34.8	39.5667	28.3	39.5667	22	39.5667	20.1	39.5667	20.2	39.5667	20.9
39.6	34.8	39.6	28.3	39.6	22	39.6	20.1	39.6	20.2	39.6	20.9
39.6167	34.8	39.6167	28.3	39.6167	22	39.6167	20.1	39.6167	20.2	39.6167	20.9
39.65	34.9	39.65	28.3	39.65	22	39.65	20.1	39.65	20.2	39.65	20.8
39.6833	34.9	39.6833	28.3	39.6833	22.1	39.6833	20.1	39.6833	20.2	39.6833	20.6
39.7	34.9	39.7	28.3	39.7	22.1	39.7	20.1	39.7	20.2	39.7	20.6
39.7333	34.8	39.7333	28.3	39.7333	22.1	39.7333	20.1	39.7333	20.2	39.7333	20.6
39.75	34.7	39.75	28.3	39.75	22	39.75	20.1	39.75	20.2	39.75	20.7
39.7833	34.7	39.7833	28.3	39.7833	22	39.7833	20.1	39.7833	20.2	39.7833	20.6
39.8167	34.7	39.8167	28.3	39.8167	22	39.8167	20.1	39.8167	20.2	39.8167	20.6
39.8333	34.7	39.8333	28.3	39.8333	22	39.8333	20.2	39.8333	20.2	39.8333	20.6
39.8667	34.7	39.8667	28.3	39.8667	22	39.8667	20.2	39.8667	20.2	39.8667	20.6
39.8833	34.8	39.8833	28.3	39.8833	22.1	39.8833	20.2	39.8833	20.2	39.8833	20.7
39.9167	34.8	39.9167	28.3	39.9167	22.1	39.9167	20.2	39.9167	20.2	39.9167	20.7
39.95	34.8	39.95	28.3	39.95	22.1	39.95	20.2	39.95	20.2	39.95	20.6
39.9667	34.8	39.9667	28.3	39.9667	22.1	39.9667	20.2	39.9667	20.2	39.9667	20.7
40	34.8	40	28.3	40	22	40	20.2	40	20.1	40	20.7
40.0167	34.8	40.0167	28.2	40.0167	22	40.0167	20.2	40.0167	20.2	40.0167	20.6
40.05	34.9	40.05	28.2	40.05	22	40.05	20.2	40.05	20.2	40.05	20.7
40.0833	34.8	40.0833	28.3	40.0833	22.1	40.0833	20.2	40.0833	20.1	40.0833	20.8
40.1	34.8	40.1	28.3	40.1	22.1	40.1	20.2	40.1	20.1	40.1	20.9
40.1333	34.8	40.1333	28.3	40.1333	22.1	40.1333	20.2	40.1333	20.2	40.1333	21
40.1667	34.9	40.1667	28.3	40.1667	22.1	40.1667	20.2	40.1667	20.2	40.1667	21
40.1833	34.8	40.1833	28.3	40.1833	22	40.1833	20.2	40.1833	20.1	40.1833	21
40.2167	34.9	40.2167	28.3	40.2167	22	40.2167	20.1	40.2167	20.1	40.2167	20.9
40.2667	34.8	40.2667	28.3	40.2667	22	40.2667	20.1	40.2667	20.1	40.2667	21
40.3	34.9	40.3	28.2	40.3	22	40.3	20.2	40.3	20.1	40.3	21.1
40.3167	34.9	40.3167	28.2	40.3167	22	40.3167	20.2	40.3167	20.1	40.3167	20.9
40.35	34.9	40.35	28.3	40.35	22	40.35	20.2	40.35	20.2	40.35	20.7
40.3667	34.9	40.3667	28.3	40.3667	22.1	40.3667	20.1	40.3667	20.2	40.3667	20.6
40.4	34.9	40.4	28.3	40.4	22.2	40.4	20.2	40.4	20.2	40.4	20.8
40.4333	34.9	40.4333	28.3	40.4333	22.1	40.4333	20.2	40.4333	20.2	40.4333	20.8
40.45	34.9	40.45	28.3	40.45	22.1	40.45	20.1	40.45	20.2	40.45	20.6
40.4833	34.8	40.4833	28.3	40.4833	22	40.4833	20.1	40.4833	20.2	40.4833	20.6
40.5167	34.8	40.5167	28.3	40.5167	22	40.5167	20.2	40.5167	20.3	40.5167	20.8
40.5333	34.8	40.5333	28.3	40.5333	22	40.5333	20.2	40.5333	20.2	40.5333	20.8
40.5667	34.8	40.5667	28.3	40.5667	22.1	40.5667	20.2	40.5667	20.2	40.5667	20.9
40.5833	34.8	40.5833	28.3	40.5833	22	40.5833	20.3	40.5833	20.1	40.5833	20.8
40.6167	34.8	40.6167	28.3	40.6167	22	40.6167	20.2	40.6167	20.1	40.6167	20.9
40.65	34.9	40.65	28.2	40.65	22	40.65	20.1	40.65	20.2	40.65	20.8
40.6667	34.9	40.6667	28.3	40.6667	22.1	40.6667	20.2	40.6667	20.1	40.6667	20.7
40.7	34.9	40.7	28.3	40.7	22.1	40.7	20.2	40.7	20.1	40.7	20.7
40.7167	34.9	40.7167	28.3	40.7167	22.1	40.7167	20.2	40.7167	20.1	40.7167	20.7
40.75	34.9	40.75	28.3	40.75	22.1	40.75	20.1	40.75	20.2	40.75	20.6
40.7833	35	40.7833	28.4	40.7833	22.1	40.7833	20.1	40.7833	20.2	40.7833	20.8
40.8	34.9	40.8	28.4	40.8	22.1	40.8	20.1	40.8	20.2	40.8	20.8
40.8333	34.9	40.8333	28.4	40.8333	22.1	40.8333	20.1	40.8333	20.1	40.8333	20.8
40.85	34.8	40.85	28.3	40.85	22.1	40.85	20.1	40.85	20.2	40.85	20.8
40.8833	34.8	40.8833	28.3	40.8833	22.1	40.8833	20.1	40.8833	20.2	40.8833	20.8
40.9167	34.8	40.9167	28.3	40.9167	22	40.9167	20.1	40.9167	20.2	40.9167	20.8
40.9333	34.9	40.9333	28.4	40.9333	22.1	40.9333	20.1	40.9333	20.2	40.9333	21
40.9667	34.8	40.9667	28.3	40.9667	22.1	40.9667	20.1	40.9667	20.2	40.9667	21
41	34.8	41	28.2	41	22.1	41	20.1	41	20.2	41	21
41.0167	34.8	41.0167	28.3	41.0167	22.1	41.0167	20.1	41.0167	20.2	41.0167	20.7
41.05	34.8	41.05	28.3	41.05	22.1	41.05	20.1	41.05	20.2	41.05	20.7
41.0667	34.9	41.0667	28.3	41.0667	22	41.0667	20.1	41.0667	20.2	41.0667	20.8
41.1	35	41.1	28.3	41.1	22	41.1	20.1	41.1	20.2	41.1	20.8
41.1333	35	41.1333	28.3	41.1333	22	41.1333	20.1	41.1333	20.1	41.1333	20.7
41.15	35	41.15	28.4	41.15	22.1	41.15	20.2	41.15	20.2	41.15	20.8
41.1833	35	41.1833	28.4	41.1833	22.1	41.1833	20.2	41.1833	20.2	41.1833	21
41.2	34.8	41.2	28.3	41.2	22.1	41.2	20.2	41.2	20.1	41.2	21.1
41.2333	34.8	41.2333	28.4	41.2333	22.1	41.2333	20.2	41.2333	20.2	41.2333	21
41.2667	34.8	41.2667	28.4	41.2667	22.1	41.2667	20.2	41.2667	20.1	41.2667	20.9
41.2833	34.8	41.2833	28.3	41.2833	22.1	41.2833	20.2	41.2833	20.2	41.2833	20.6
41.3167	34.6	41.3167	28.3	41.3167	22.1	41.3167	20.2	41.3167	20.1	41.3167	20.6
41.3333	34.6	41.3333	28.3	41.3333	22.1	41.3333	20.2	41.3333	20.2	41.3333	20.6
41.3667	34.7	41.3667	28.3	41.3667	22.1	41.3667	20.2	41.3667	20.1	41.3667	20.6
41.4	34.7	41.4	28.3	41.4	22.1	41.4	20.2	41.4	20.2	41.4	20.7
41.4167	34.7	41.4167	28.4	41.4167	22.2	41.4167	20.2	41.4167	20.3	41.4167	20.8
41.45	34.7	41.45	28.4	41.45	22.1	41.45	20.2	41.45	20.2	41.45	20.7
41.4833	34.8	41.4833	28.3	41.4833	22.1	41.4833	20.2	41.4833	20.2	41.4833	20.7
41.5	34.8	41.5	28.3	41.5	22.1	41.5	20.1	41.5	20.3	41.5	20.7
41.5333	34.8	41.5333	28.3	41.5333	22.1	41.5333	20.1	41.5333	20.2	41.5333	20.8
41.55	34.8	41.55	28.3	41.55	22	41.55	20.2	41.55	20.2	41.55	20.8
41.5833	34.8	41.5833	28.3	41.5833	22	41.5833	20.2	41.5833	20.2	41.5833	20.7
41.6167	34.9	41.6167	28.3	41.6167	22	41.6167	20.1	41.6167	20.3	41.6167	20.8
41.6333	34.9	41.6333	28.3	41.6333	22.1	41.6333	20.2	41.6333	20.3	41.6333	20.8
41.6667	34.9	41.6667	28.4	41.6667	22.1	41.6667	20.2	41.6667	20.3	41.6667	20.8
41.7167	34.9	41.7167	28.4	41.7167	22.1	41.7167	20.2	41.7167	20.3	41.7167	21
41.75	34.9	41.75	28.3	41.75	22.1	41.75	20.2	41.75	20.3	41.75	20.9
41.7667	34.9	41.7667	28.3	41.7667	22.1	41.7667	20.2	41.7667	20.2	41.7667	20.9
41.8	35	41.8	28.3	41.8	22.1	41.8	20.2	41.8	20.2	41.8	21
41.8333	35	41.8333	28.3	41.8333	22.1	41.8333	20.2	41.8333	20.2	41.8333	21
41.85	35	41.85	28.2	41.85	22.1	41.85	20.2	41.85	20.2	41.85	20.9
41.8833	34.9	41.8833	28.2	41.8833	22.1	41.8833	20.2	41.8833	20.1	41.8833	20.8
41.9	35	41.9	28.2	41.9	22.1	41.9	20.2	41.9	20.2	41.9	21
41.9333	35	41.9333	28.4	41.9333	22.2	41.9333	20.2	41.9333	20.3	41.9333	21.2
41.9667	34.9	41.9667	28.3	41.9667	22.2	41.9667	20.2	41.9667	20.3	41.9667	21
41.9833	35	41.9833	28.3	41.9833	22.2	41.9833	20.2	41.9833	20.3	41.9833	21
42.0167	34.9	42.0167	28.3	42.0167	22.2	42.0167	20.2	42.0167	20.2	42.0167	21
42.0333	34.9	42.0333	28.3	42.0333	22.2	42.0333	20.2	42.0333	20.2	42.0333	20.7
42.0667	34.8	42.0667	28.3	42.0667	22.1	42.0667	20.2	42.0667	20.1	42.0667	20.7
42.1	34.9	42.1	28.3	42.1	22	42.1	20.2	42.1	20.1	42.1	20.9
42.1167	34.8	42.1167	28.3	42.1167	22.2	42.1167	20.2	42.1167	20.2	42.1167	20.8
42.15	34.8	42.15	28.2	42.15	22.1	42.15	20.2	42.15	20.1	42.15	20.8
42.1667	34.8	42.1667	28.3	42.1667	22.2	42.1667	20.2	42.1667	20.2	42.1667	20.9
42.2	35	42.2	28.3	42.2	22.2	42.2	20.2	42.2	20.3	42.2	20.9
42.2333	34.9	42.2333	28.4	42.2333	22.2	42.2333	20.2	42.2333	20.3	42.2333	20.7
42.25	34.7	42.25	28.4	42.25	22.1	42.25	20.2	42.25	20.3	42.25	20.8
42.2833	34.7	42.2833	28.4	42.2833	22	42.2833	20.2	42.2833	20.2	42.2833	20.8
42.3167	34.8	42.3167	28.4	42.3167	22.1	42.3167	20.2	42.3167	20.2	42.3167	20.7
42.3333	34.8	42.3333	28.4	42.3333	22.2	42.3333	20.3	42.3333	20.2	42.3333	20.6
42.3667	34.6	42.3667	28.2	42.3667	22.1	42.3667	20.1	42.3667	20.2	42.3667	20.6
42.3833	34.7	42.3833	28.4	42.3833	22.2	42.3833	20.2	42.3833	20.2	42.3833	20.8
42.4167	34.7	42.4167	28.4	42.4167	22.1	42.4167	20.2	42.4167	20.2	42.4167	20.8
42.45	34.7	42.45	28.3	42.45	22.1	42.45	20.1	42.45	20.1	42.45	20.7
42.4667	34.7	42.4667	28.3	42.4667	22.1	42.4667	20.1	42.4667	20.2	42.4667	20.7
42.5	34.8	42.5	28.2	42.5	22.1	42.5	20.2	42.5	20.2	42.5	20.8
42.5167	34.9	42.5167	28.3	42.5167	22.1	42.5167	20.2	42.5167	20.3	42.5167	20.8
42.55	34.9	42.55	28.3	42.55	22.1	42.55	20.2	42.55	20.3	42.55	20.8
42.5833	34.9	42.5833	28.3	42.5833	22.1	42.5833	20.2	42.5833	20.3	42.5833	20.9
42.6	34.9	42.6	28.3	42.6	22.1	42.6	20.2	42.6	20.3	42.6	20.9
42.6333	34.9	42.6333	28.3	42.6333	22.1	42.6333	20.2	42.6333	20.2	42.6333	20.8
42.65	34.9	42.65	28.3	42.65	22.1	42.65	20.2	42.65	20.2	42.65	20.8
42.6833	34.9	42.6833	28.3	42.6833	22.1	42.6833	20.2	42.6833	20.2	42.6833	20.8
42.7167	34.9	42.7167	28.3	42.7167	22.1	42.7167	20.1	42.7167	20.2	42.7167	20.9
42.7333	34.8	42.7333	28.3	42.7333	22.1	42.7333	20.1	42.7333	20.2	42.7333	20.9
42.7667	34.8	42.7667	28.4	42.7667	22.2	42.7667	20.2	42.7667	20.3	42.7667	20.8
42.8	34.9	42.8	28.3	42.8	22.1	42.8	20.2	42.8	20.3	42.8	20.9
42.8167	34.8	42.8167	28.3	42.8167	22.2	42.8167	20.2	42.8167	20.3	42.8167	21
42.85	34.8	42.85	28.3	42.85	22.2	42.85	20.2	42.85	20.2	42.85	20.9
42.8667	34.8	42.8667	28.3	42.8667	22.2	42.8667	20.2	42.8667	20.2	42.8667	20.7
42.9	34.8	42.9	28.4	42.9	22.2	42.9	20.2	42.9	20.2	42.9	20.8
42.9333	34.7	42.9333	28.3	42.9333	22.2	42.9333	20.2	42.9333	20.2	42.9333	20.8
42.95	34.7	42.95	28.3	42.95	22.2	42.95	20.2	42.95	20.2	42.95	20.8
42.9833	34.8	42.9833	28.3	42.9833	22.1	42.9833	20.2	42.9833	20.3	42.9833	20.7
43	34.8	43	28.3	43	22.2	43	20.2	43	20.3	43	20.7
43.0333	34.8	43.0333	28.4	43.0333	22.1	43.0333	20.2	43.0333	20.3	43.0333	20.7
43.0667	34.9	43.0667	28.3	43.0667	22.1	43.0667	20.2	43.0667	20.3	43.0667	20.7
43.0833	34.9	43.0833	28.3	43.0833	22.2	43.0833	20.3	43.0833	20.3	43.0833	20.9
43.1333	34.8	43.1333	28.3	43.1333	22.2	43.1333	20.2	43.1333	20.3	43.1333	20.6
43.1667	34.8	43.1667	28.4	43.1667	22.2	43.1667	20.3	43.1667	20.3	43.1667	20.7
43.2	34.8	43.2	28.3	43.2	22.1	43.2	20.3	43.2	20.3	43.2	20.7
43.2167	34.8	43.2167	28.2	43.2167	22.1	43.2167	20.2	43.2167	20.2	43.2167	20.8
43.25	34.8	43.25	28.3	43.25	22.1	43.25	20.2	43.25	20.2	43.25	20.9
43.2833	34.9	43.2833	28.3	43.2833	22.2	43.2833	20.2	43.2833	20.3	43.2833	20.8
43.3	34.9	43.3	28.3	43.3	22.2	43.3	20.2	43.3	20.3	43.3	20.8
43.3333	34.8	43.3333	28.3	43.3333	22.2	43.3333	20.2	43.3333	20.2	43.3333	20.8
43.35	34.8	43.35	28.3	43.35	22.2	43.35	20.2	43.35	20.3	43.35	20.7
43.3833	34.9	43.3833	28.3	43.3833	22.2	43.3833	20.2	43.3833	20.3	43.3833	20.9
43.4167	34.9	43.4167	28.3	43.4167	22.2	43.4167	20.2	43.4167	20.3	43.4167	20.9
43.4333	34.8	43.4333	28.3	43.4333	22.2	43.4333	20.2	43.4333	20.3	43.4333	20.9
43.4667	34.9	43.4667	28.3	43.4667	22.2	43.4667	20.1	43.4667	20.2	43.4667	20.9
43.4833	34.9	43.4833	28.3	43.4833	22.2	43.4833	20.2	43.4833	20.3	43.4833	21
43.5167	34.9	43.5167	28.4	43.5167	22.2	43.5167	20.2	43.5167	20.3	43.5167	20.9
43.55	34.9	43.55	28.4	43.55	22.2	43.55	20.2	43.55	20.4	43.55	20.9
43.5667	34.9	43.5667	28.4	43.5667	22.2	43.5667	20.3	43.5667	20.4	43.5667	20.9
43.6	34.9	43.6	28.4	43.6	22.2	43.6	20.3	43.6	20.3	43.6	20.9
43.6333	34.8	43.6333	28.4	43.6333	22.2	43.6333	20.3	43.6333	20.3	43.6333	20.8
43.65	34.9	43.65	28.3	43.65	22.1	43.65	20.3	43.65	20.3	43.65	20.7
43.6833	34.9	43.6833	28.3	43.6833	22.2	43.6833	20.3	43.6833	20.3	43.6833	20.7
43.7	34.8	43.7	28.3	43.7	22.1	43.7	20.2	43.7	20.2	43.7	20.7
43.7333	34.8	43.7333	28.4	43.7333	22.1	43.7333	20.2	43.7333	20.2	43.7333	20.7
43.7667	34.8	43.7667	28.4	43.7667	22.1	43.7667	20.3	43.7667	20.2	43.7667	20.8
43.7833	34.8	43.7833	28.3	43.7833	22.2	43.7833	20.3	43.7833	20.2	43.7833	20.8
43.8167	34.8	43.8167	28.3	43.8167	22.1	43.8167	20.2	43.8167	20.2	43.8167	20.8
43.8333	34.7	43.8333	28.3	43.8333	22.1	43.8333	20.2	43.8333	20.2	43.8333	21
43.8667	34.6	43.8667	28.3	43.8667	22.1	43.8667	20.2	43.8667	20.2	43.8667	20.9
43.9	34.6	43.9	28.4	43.9	22.1	43.9	20.2	43.9	20.3	43.9	20.8
43.9167	34.6	43.9167	28.4	43.9167	22.1	43.9167	20.2	43.9167	20.3	43.9167	20.9
43.95	34.7	43.95	28.4	43.95	22.1	43.95	20.3	43.95	20.3	43.95	20.9
43.9667	34.7	43.9667	28.3	43.9667	22.2	43.9667	20.3	43.9667	20.3	43.9667	21
44	34.7	44	28.4	44	22.2	44	20.3	44	20.2	44	21
44.0333	34.7	44.0333	28.3	44.0333	22.2	44.0333	20.2	44.0333	20.2	44.0333	21.1
44.05	34.7	44.05	28.3	44.05	22.1	44.05	20.1	44.05	20.2	44.05	21
44.0833	34.7	44.0833	28.4	44.0833	22.2	44.0833	20.2	44.0833	20.2	44.0833	20.9
44.1167	34.7	44.1167	28.4	44.1167	22.2	44.1167	20.2	44.1167	20.2	44.1167	21
44.1333	34.7	44.1333	28.4	44.1333	22.2	44.1333	20.2	44.1333	20.2	44.1333	20.9
44.1667	34.7	44.1667	28.3	44.1667	22.2	44.1667	20.1	44.1667	20.2	44.1667	20.9
44.1833	34.7	44.1833	28.3	44.1833	22.2	44.1833	20.1	44.1833	20.2	44.1833	20.9
44.2167	34.8	44.2167	28.4	44.2167	22.2	44.2167	20.2	44.2167	20.2	44.2167	20.9
44.25	34.8	44.25	28.4	44.25	22.2	44.25	20.2	44.25	20.2	44.25	20.9
44.2667	34.9	44.2667	28.3	44.2667	22.2	44.2667	20.2	44.2667	20.2	44.2667	20.8
44.3	34.9	44.3	28.3	44.3	22.2	44.3	20.2	44.3	20.3	44.3	20.9
44.3167	34.9	44.3167	28.3	44.3167	22.2	44.3167	20.2	44.3167	20.3	44.3167	20.9
44.35	34.8	44.35	28.4	44.35	22.2	44.35	20.3	44.35	20.3	44.35	20.9
44.3833	34.7	44.3833	28.4	44.3833	22.1	44.3833	20.2	44.3833	20.2	44.3833	20.9
44.4	34.7	44.4	28.4	44.4	22.1	44.4	20.2	44.4	20.3	44.4	20.9
44.4333	34.6	44.4333	28.3	44.4333	22.1	44.4333	20.2	44.4333	20.3	44.4333	20.6
44.45	34.7	44.45	28.3	44.45	22.1	44.45	20.2	44.45	20.3	44.45	20.6
44.4833	34.7	44.4833	28.3	44.4833	22.2	44.4833	20.2	44.4833	20.3	44.4833	20.7
44.5167	34.7	44.5167	28.3	44.5167	22.1	44.5167	20.1	44.5167	20.3	44.5167	20.9
44.5333	34.7	44.5333	28.3	44.5333	22.1	44.5333	20.2	44.5333	20.2	44.5333	20.9
44.6	34.7	44.6	28.3	44.6	22.2	44.6	20.2	44.6	20.3	44.6	20.9
44.6167	34.7	44.6167	28.3	44.6167	22.2	44.6167	20.2	44.6167	20.3	44.6167	20.7
44.65	34.7	44.65	28.3	44.65	22.2	44.65	20.2	44.65	20.2	44.65	20.8
44.6667	34.7	44.6667	28.3	44.6667	22.1	44.6667	20.2	44.6667	20.2	44.6667	20.9
44.7	34.8	44.7	28.3	44.7	22.1	44.7	20.2	44.7	20.3	44.7	20.8
44.7333	34.7	44.7333	28.3	44.7333	22.2	44.7333	20.2	44.7333	20.2	44.7333	20.9
44.75	34.8	44.75	28.3	44.75	22.2	44.75	20.2	44.75	20.2	44.75	20.9
44.7833	34.8	44.7833	28.3	44.7833	22.2	44.7833	20.3	44.7833	20.3	44.7833	20.8
44.8	34.8	44.8	28.3	44.8	22.2	44.8	20.2	44.8	20.3	44.8	20.8
44.8333	34.8	44.8333	28.3	44.8333	22.1	44.8333	20.2	44.8333	20.3	44.8333	20.9
44.8667	34.7	44.8667	28.3	44.8667	22.2	44.8667	20.2	44.8667	20.2	44.8667	20.9
44.8833	34.7	44.8833	28.4	44.8833	22.2	44.8833	20.2	44.8833	20.2	44.8833	20.9
44.9167	34.7	44.9167	28.3	44.9167	22.2	44.9167	20.2	44.9167	20.2	44.9167	21
44.9333	34.7	44.9333	28.3	44.9333	22	44.9333	20.1	44.9333	20.2	44.9333	21
44.9667	34.8	44.9667	28.3	44.9667	22.1	44.9667	20.2	44.9667	20.3	44.9667	21
45	34.8	45	28.3	45	22.2	45	20.2	45	20.3	45	21.1
45.0167	34.7	45.0167	28.3	45.0167	22.1	45.0167	20.2	45.0167	20.3	45.0167	21
45.05	34.7	45.05	28.4	45.05	22.1	45.05	20.2	45.05	20.3	45.05	20.7
45.0833	34.7	45.0833	28.4	45.0833	22.1	45.0833	20.2	45.0833	20.3	45.0833	20.6
45.1	34.7	45.1	28.4	45.1	22.2	45.1	20.3	45.1	20.3	45.1	20.6
45.1333	34.7	45.1333	28.3	45.1333	22.2	45.1333	20.2	45.1333	20.2	45.1333	20.8
45.15	34.7	45.15	28.3	45.15	22.2	45.15	20.2	45.15	20.2	45.15	20.9
45.1833	34.7	45.1833	28.3	45.1833	22.2	45.1833	20.2	45.1833	20.2	45.1833	20.8
45.2167	34.7	45.2167	28.3	45.2167	22.2	45.2167	20.2	45.2167	20.3	45.2167	20.6
45.2333	34.7	45.2333	28.3	45.2333	22.1	45.2333	20.3	45.2333	20.3	45.2333	20.6
45.2667	34.7	45.2667	28.3	45.2667	22.1	45.2667	20.2	45.2667	20.3	45.2667	20.6
45.2833	34.7	45.2833	28.3	45.2833	22.1	45.2833	20.2	45.2833	20.3	45.2833	20.6
45.3167	34.7	45.3167	28.3	45.3167	22.1	45.3167	20.2	45.3167	20.2	45.3167	20.6
45.35	34.7	45.35	28.3	45.35	22.1	45.35	20.2	45.35	20.2	45.35	20.6
45.3667	34.6	45.3667	28.3	45.3667	22.1	45.3667	20.2	45.3667	20.2	45.3667	20.7
45.4	34.6	45.4	28.2	45.4	22.1	45.4	20.2	45.4	20.2	45.4	21
45.4167	34.6	45.4167	28.3	45.4167	22.1	45.4167	20.2	45.4167	20.2	45.4167	20.9
45.45	34.6	45.45	28.4	45.45	22.1	45.45	20.2	45.45	20.2	45.45	21
45.4833	34.7	45.4833	28.4	45.4833	22.1	45.4833	20.1	45.4833	20.2	45.4833	21.1
45.5	34.7	45.5	28.4	45.5	22.2	45.5	20.1	45.5	20.2	45.5	20.9
45.5333	34.7	45.5333	28.4	45.5333	22.2	45.5333	20.1	45.5333	20.2	45.5333	20.8
45.5667	34.7	45.5667	28.4	45.5667	22.2	45.5667	20.1	45.5667	20.2	45.5667	20.8
45.5833	34.7	45.5833	28.5	45.5833	22.3	45.5833	20.2	45.5833	20.2	45.5833	20.8
45.6167	34.7	45.6167	28.4	45.6167	22.2	45.6167	20.2	45.6167	20.2	45.6167	20.7
45.6333	34.7	45.6333	28.4	45.6333	22.2	45.6333	20.2	45.6333	20.3	45.6333	20.7
45.6667	34.7	45.6667	28.4	45.6667	22.2	45.6667	20.2	45.6667	20.3	45.6667	20.8
45.7	34.7	45.7	28.3	45.7	22.2	45.7	20.2	45.7	20.3	45.7	20.8
45.7167	34.7	45.7167	28.3	45.7167	22.2	45.7167	20.2	45.7167	20.3	45.7167	20.7
45.75	34.7	45.75	28.3	45.75	22.2	45.75	20.3	45.75	20.2	45.75	20.7
45.7667	34.8	45.7667	28.4	45.7667	22.2	45.7667	20.2	45.7667	20.3	45.7667	20.7
45.8	34.8	45.8	28.3	45.8	22.2	45.8	20.2	45.8	20.3	45.8	20.7
45.8333	34.8	45.8333	28.3	45.8333	22.2	45.8333	20.2	45.8333	20.3	45.8333	21
45.85	34.8	45.85	28.3	45.85	22.2	45.85	20.2	45.85	20.3	45.85	21
45.8833	34.8	45.8833	28.3	45.8833	22.2	45.8833	20.1	45.8833	20.3	45.8833	21
45.9167	34.8	45.9167	28.3	45.9167	22.2	45.9167	20.2	45.9167	20.3	45.9167	21
45.9333	34.8	45.9333	28.3	45.9333	22.3	45.9333	20.2	45.9333	20.3	45.9333	20.8
45.9667	34.8	45.9667	28.3	45.9667	22.2	45.9667	20.2	45.9667	20.2	45.9667	20.9
46.0167	34.7	46.0167	28.3	46.0167	22.2	46.0167	20.2	46.0167	20.3	46.0167	20.8
46.05	34.7	46.05	28.3	46.05	22.2	46.05	20.2	46.05	20.3	46.05	20.8
46.0667	34.6	46.0667	28.4	46.0667	22.2	46.0667	20.2	46.0667	20.2	46.0667	20.9
46.1	34.6	46.1	28.4	46.1	22.2	46.1	20.2	46.1	20.2	46.1	21
46.1167	34.6	46.1167	28.4	46.1167	22.2	46.1167	20.2	46.1167	20.3	46.1167	20.9
46.15	34.6	46.15	28.4	46.15	22.2	46.15	20.2	46.15	20.3	46.15	20.9
46.1833	34.6	46.1833	28.4	46.1833	22.2	46.1833	20.2	46.1833	20.2	46.1833	20.8
46.2	34.6	46.2	28.4	46.2	22.2	46.2	20.2	46.2	20.2	46.2	20.7
46.2333	34.6	46.2333	28.4	46.2333	22.1	46.2333	20.2	46.2333	20.2	46.2333	20.7
46.25	34.7	46.25	28.4	46.25	22.2	46.25	20.2	46.25	20.2	46.25	20.8
46.2833	34.7	46.2833	28.4	46.2833	22.2	46.2833	20.3	46.2833	20.2	46.2833	20.7
46.3167	34.6	46.3167	28.4	46.3167	22.2	46.3167	20.2	46.3167	20.2	46.3167	20.8
46.3333	34.5	46.3333	28.3	46.3333	22.2	46.3333	20.2	46.3333	20.2	46.3333	20.8
46.3667	34.6	46.3667	28.4	46.3667	22.2	46.3667	20.2	46.3667	20.3	46.3667	21
46.4	34.5	46.4	28.4	46.4	22.2	46.4	20.2	46.4	20.3	46.4	21
46.4167	34.5	46.4167	28.3	46.4167	22.2	46.4167	20.2	46.4167	20.3	46.4167	20.9
46.45	34.5	46.45	28.3	46.45	22.2	46.45	20.2	46.45	20.3	46.45	20.9
46.4667	34.5	46.4667	28.4	46.4667	22.2	46.4667	20.2	46.4667	20.3	46.4667	20.9
46.5	34.5	46.5	28.5	46.5	22.1	46.5	20.2	46.5	20.3	46.5	20.8
46.5333	34.5	46.5333	28.4	46.5333	22.1	46.5333	20.2	46.5333	20.2	46.5333	20.6
46.55	34.6	46.55	28.4	46.55	22.2	46.55	20.2	46.55	20.2	46.55	20.6
46.5833	34.7	46.5833	28.5	46.5833	22.3	46.5833	20.3	46.5833	20.3	46.5833	20.6
46.6	34.6	46.6	28.4	46.6	22.1	46.6	20.2	46.6	20.2	46.6	20.6
46.6333	34.6	46.6333	28.4	46.6333	22.1	46.6333	20.2	46.6333	20.2	46.6333	20.8
46.6667	34.6	46.6667	28.4	46.6667	22.2	46.6667	20.3	46.6667	20.3	46.6667	21.2
46.6833	34.5	46.6833	28.4	46.6833	22.1	46.6833	20.3	46.6833	20.2	46.6833	21.1
46.7167	34.5	46.7167	28.3	46.7167	22.1	46.7167	20.3	46.7167	20.2	46.7167	21
46.7333	34.5	46.7333	28.3	46.7333	22.1	46.7333	20.2	46.7333	20.2	46.7333	20.8
46.7667	34.5	46.7667	28.3	46.7667	22.1	46.7667	20.2	46.7667	20.2	46.7667	20.8
46.8	34.5	46.8	28.3	46.8	22.2	46.8	20.3	46.8	20.2	46.8	20.8
46.8167	34.5	46.8167	28.3	46.8167	22.2	46.8167	20.3	46.8167	20.2	46.8167	20.9
46.85	34.6	46.85	28.3	46.85	22.2	46.85	20.2	46.85	20.2	46.85	21
46.8833	34.6	46.8833	28.3	46.8833	22.2	46.8833	20.3	46.8833	20.2	46.8833	20.8
46.9	34.6	46.9	28.4	46.9	22.2	46.9	20.3	46.9	20.2	46.9	20.7
46.9333	34.5	46.9333	28.4	46.9333	22.1	46.9333	20.2	46.9333	20.2	46.9333	20.7
46.95	34.4	46.95	28.4	46.95	22.2	46.95	20.2	46.95	20.2	46.95	20.7
46.9833	34.4	46.9833	28.4	46.9833	22.2	46.9833	20.3	46.9833	20.3	46.9833	20.8
47.0167	34.5	47.0167	28.4	47.0167	22.2	47.0167	20.2	47.0167	20.3	47.0167	20.9
47.0333	34.5	47.0333	28.4	47.0333	22.3	47.0333	20.3	47.0333	20.3	47.0333	21
47.0667	34.6	47.0667	28.4	47.0667	22.2	47.0667	20.2	47.0667	20.3	47.0667	20.7
47.0833	34.7	47.0833	28.3	47.0833	22.2	47.0833	20.2	47.0833	20.4	47.0833	20.7
47.1167	34.7	47.1167	28.4	47.1167	22.2	47.1167	20.3	47.1167	20.3	47.1167	20.8
47.15	34.6	47.15	28.4	47.15	22.1	47.15	20.2	47.15	20.2	47.15	20.9
47.1667	34.7	47.1667	28.4	47.1667	22.2	47.1667	20.2	47.1667	20.2	47.1667	20.9
47.2	34.7	47.2	28.4	47.2	22.2	47.2	20.3	47.2	20.3	47.2	20.8
47.2333	34.6	47.2333	28.3	47.2333	22.2	47.2333	20.3	47.2333	20.3	47.2333	20.8
47.25	34.7	47.25	28.4	47.25	22.2	47.25	20.3	47.25	20.3	47.25	20.8
47.2833	34.7	47.2833	28.4	47.2833	22.2	47.2833	20.3	47.2833	20.3	47.2833	20.8
47.3	34.6	47.3	28.3	47.3	22.2	47.3	20.3	47.3	20.3	47.3	20.9
47.3333	34.6	47.3333	28.3	47.3333	22.2	47.3333	20.3	47.3333	20.3	47.3333	20.9
47.3667	34.6	47.3667	28.4	47.3667	22.2	47.3667	20.4	47.3667	20.3	47.3667	20.9
47.3833	34.5	47.3833	28.3	47.3833	22.2	47.3833	20.3	47.3833	20.3	47.3833	20.9
47.4167	34.6	47.4167	28.3	47.4167	22.2	47.4167	20.2	47.4167	20.2	47.4167	20.9
47.4667	34.6	47.4667	28.4	47.4667	22.2	47.4667	20.3	47.4667	20.2	47.4667	21
47.5	34.7	47.5	28.4	47.5	22.2	47.5	20.3	47.5	20.2	47.5	21.1
47.5167	34.7	47.5167	28.4	47.5167	22.2	47.5167	20.3	47.5167	20.4	47.5167	21.1
47.55	34.7	47.55	28.3	47.55	22.2	47.55	20.2	47.55	20.3	47.55	21
47.5833	34.7	47.5833	28.2	47.5833	22.2	47.5833	20.3	47.5833	20.3	47.5833	21
47.6	34.7	47.6	28.2	47.6	22.2	47.6	20.3	47.6	20.3	47.6	20.9
47.6333	34.7	47.6333	28.3	47.6333	22.2	47.6333	20.3	47.6333	20.3	47.6333	20.8
47.65	34.7	47.65	28.4	47.65	22.1	47.65	20.3	47.65	20.3	47.65	21.1
47.6833	34.7	47.6833	28.4	47.6833	22.2	47.6833	20.3	47.6833	20.3	47.6833	21.2
47.7167	34.7	47.7167	28.4	47.7167	22.2	47.7167	20.3	47.7167	20.3	47.7167	20.9
47.7333	34.6	47.7333	28.3	47.7333	22.2	47.7333	20.2	47.7333	20.2	47.7333	20.8
47.7667	34.7	47.7667	28.3	47.7667	22.2	47.7667	20.2	47.7667	20.3	47.7667	20.6
47.7833	34.7	47.7833	28.4	47.7833	22.2	47.7833	20.3	47.7833	20.3	47.7833	20.6
47.8167	34.7	47.8167	28.4	47.8167	22.2	47.8167	20.3	47.8167	20.3	47.8167	20.6
47.85	34.7	47.85	28.4	47.85	22.2	47.85	20.3	47.85	20.3	47.85	20.5
47.8667	34.7	47.8667	28.4	47.8667	22.2	47.8667	20.3	47.8667	20.3	47.8667	20.6
47.9	34.5	47.9	28.4	47.9	22.2	47.9	20.3	47.9	20.3	47.9	20.9
47.9167	34.5	47.9167	28.3	47.9167	22.2	47.9167	20.2	47.9167	20.3	47.9167	20.9
47.95	34.4	47.95	28.3	47.95	22.2	47.95	20.2	47.95	20.2	47.95	20.8
47.9833	34.5	47.9833	28.3	47.9833	22.2	47.9833	20.3	47.9833	20.3	47.9833	20.8
48	34.4	48	28.3	48	22.2	48	20.2	48	20.3	48	20.7
48.0333	34.1	48.0333	28.2	48.0333	22.1	48.0333	20.3	48.0333	20.3	48.0333	20.7
48.05	34.1	48.05	28.3	48.05	22.2	48.05	20.2	48.05	20.4	48.05	20.7
48.0833	34.2	48.0833	28.4	48.0833	22.2	48.0833	20.2	48.0833	20.3	48.0833	20.8
48.1167	34.3	48.1167	28.4	48.1167	22.2	48.1167	20.2	48.1167	20.3	48.1167	20.7
48.1333	34.3	48.1333	28.3	48.1333	22.2	48.1333	20.3	48.1333	20.3	48.1333	20.8
48.1667	34.3	48.1667	28.3	48.1667	22.1	48.1667	20.2	48.1667	20.3	48.1667	20.9
48.2	34.3	48.2	28.3	48.2	22.1	48.2	20.3	48.2	20.4	48.2	21
48.2167	34.4	48.2167	28.4	48.2167	22.2	48.2167	20.3	48.2167	20.4	48.2167	21
48.25	34.5	48.25	28.3	48.25	22.2	48.25	20.3	48.25	20.4	48.25	20.9
48.2667	34.5	48.2667	28.3	48.2667	22.2	48.2667	20.3	48.2667	20.4	48.2667	20.9
48.3	34.5	48.3	28.3	48.3	22.2	48.3	20.3	48.3	20.3	48.3	20.8
48.3333	34.5	48.3333	28.2	48.3333	22.1	48.3333	20.3	48.3333	20.3	48.3333	20.8
48.35	34.5	48.35	28.3	48.35	22.1	48.35	20.3	48.35	20.3	48.35	20.7
48.3833	34.5	48.3833	28.3	48.3833	22.2	48.3833	20.3	48.3833	20.3	48.3833	20.7
48.4	34.4	48.4	28.3	48.4	22.2	48.4	20.3	48.4	20.4	48.4	20.7
48.4333	34.3	48.4333	28.2	48.4333	22.2	48.4333	20.3	48.4333	20.4	48.4333	20.7
48.4667	34.4	48.4667	28.2	48.4667	22.2	48.4667	20.3	48.4667	20.4	48.4667	20.7
48.4833	34.4	48.4833	28.2	48.4833	22.2	48.4833	20.4	48.4833	20.4	48.4833	20.7
48.5167	34.3	48.5167	28.1	48.5167	22.2	48.5167	20.4	48.5167	20.4	48.5167	20.9
48.55	34.3	48.55	28.2	48.55	22.2	48.55	20.3	48.55	20.3	48.55	21.1
48.5667	34.3	48.5667	28.2	48.5667	22.2	48.5667	20.3	48.5667	20.3	48.5667	21.1
48.6	34.4	48.6	28.2	48.6	22.2	48.6	20.3	48.6	20.3	48.6	21
48.6167	34.4	48.6167	28.2	48.6167	22.2	48.6167	20.3	48.6167	20.3	48.6167	20.8
48.65	34.3	48.65	28.2	48.65	22.2	48.65	20.3	48.65	20.3	48.65	20.6
48.6833	34.3	48.6833	28.2	48.6833	22.2	48.6833	20.4	48.6833	20.3	48.6833	20.6
48.7	34.3	48.7	28.2	48.7	22.2	48.7	20.4	48.7	20.3	48.7	20.5
48.7333	34.3	48.7333	28.3	48.7333	22.2	48.7333	20.4	48.7333	20.4	48.7333	20.6
48.75	34.2	48.75	28.3	48.75	22.2	48.75	20.4	48.75	20.3	48.75	20.7
48.7833	34.1	48.7833	28.3	48.7833	22.2	48.7833	20.3	48.7833	20.3	48.7833	21
48.8167	34.1	48.8167	28.3	48.8167	22.2	48.8167	20.3	48.8167	20.3	48.8167	21
48.8333	34.1	48.8333	28.3	48.8333	22.2	48.8333	20.3	48.8333	20.3	48.8333	21
48.8833	34.3	48.8833	28.3	48.8833	22.3	48.8833	20.3	48.8833	20.4	48.8833	21
48.9167	34.3	48.9167	28.3	48.9167	22.3	48.9167	20.3	48.9167	20.4	48.9167	20.8
48.95	34.3	48.95	28.3	48.95	22.3	48.95	20.3	48.95	20.3	48.95	20.8
48.9667	34.4	48.9667	28.3	48.9667	22.3	48.9667	20.4	48.9667	20.3	48.9667	20.9
49	34.4	49	28.3	49	22.3	49	20.4	49	20.3	49	20.8
49.0333	34.4	49.0333	28.3	49.0333	22.3	49.0333	20.4	49.0333	20.3	49.0333	20.8
49.05	34.4	49.05	28.3	49.05	22.3	49.05	20.4	49.05	20.3	49.05	20.7
49.0833	34.4	49.0833	28.3	49.0833	22.2	49.0833	20.3	49.0833	20.3	49.0833	20.6
49.1	34.4	49.1	28.3	49.1	22.2	49.1	20.3	49.1	20.3	49.1	20.8
49.1333	34.4	49.1333	28.2	49.1333	22.2	49.1333	20.3	49.1333	20.2	49.1333	20.9
49.1667	34.4	49.1667	28.2	49.1667	22.2	49.1667	20.3	49.1667	20.3	49.1667	20.8
49.1833	34.4	49.1833	28.2	49.1833	22.1	49.1833	20.3	49.1833	20.2	49.1833	20.9
49.2167	34.4	49.2167	28.2	49.2167	22.1	49.2167	20.3	49.2167	20.3	49.2167	20.7
49.2333	34.4	49.2333	28.2	49.2333	22.1	49.2333	20.3	49.2333	20.3	49.2333	20.7
49.2667	34.4	49.2667	28.2	49.2667	22.1	49.2667	20.3	49.2667	20.3	49.2667	20.8
49.3	34.4	49.3	28.1	49.3	22.2	49.3	20.3	49.3	20.3	49.3	20.8
49.3167	34.4	49.3167	28.1	49.3167	22.2	49.3167	20.3	49.3167	20.4	49.3167	20.8
49.35	34.4	49.35	28.1	49.35	22.2	49.35	20.3	49.35	20.3	49.35	20.9
49.3667	34.4	49.3667	28.1	49.3667	22.2	49.3667	20.3	49.3667	20.3	49.3667	20.8
49.4	34.3	49.4	28.1	49.4	22.2	49.4	20.4	49.4	20.3	49.4	20.8
49.4333	34.3	49.4333	28.2	49.4333	22.2	49.4333	20.5	49.4333	20.3	49.4333	20.8
49.45	34.3	49.45	28.3	49.45	22.2	49.45	20.4	49.45	20.3	49.45	20.8
49.4833	34.3	49.4833	28.1	49.4833	22.1	49.4833	20.3	49.4833	20.3	49.4833	20.8
49.5167	34.3	49.5167	28.2	49.5167	22.2	49.5167	20.3	49.5167	20.4	49.5167	20.9
49.5333	34.3	49.5333	28.2	49.5333	22.2	49.5333	20.3	49.5333	20.3	49.5333	20.9
49.5667	34.4	49.5667	28.2	49.5667	22.2	49.5667	20.2	49.5667	20.3	49.5667	20.8
49.5833	34.4	49.5833	28.2	49.5833	22.2	49.5833	20.2	49.5833	20.3	49.5833	20.8
49.6167	34.5	49.6167	28.2	49.6167	22.2	49.6167	20.2	49.6167	20.3	49.6167	20.7
49.65	34.5	49.65	28.2	49.65	22.2	49.65	20.2	49.65	20.3	49.65	20.7
49.6667	34.5	49.6667	28.1	49.6667	22.2	49.6667	20.2	49.6667	20.3	49.6667	20.7
49.7	34.6	49.7	28.1	49.7	22.2	49.7	20.3	49.7	20.3	49.7	20.8
49.7167	34.7	49.7167	28.2	49.7167	22.3	49.7167	20.3	49.7167	20.3	49.7167	20.9
49.75	34.7	49.75	28.1	49.75	22.2	49.75	20.3	49.75	20.3	49.75	21
49.7833	34.7	49.7833	28.2	49.7833	22.2	49.7833	20.3	49.7833	20.3	49.7833	21.1
49.8	34.7	49.8	28.3	49.8	22.2	49.8	20.4	49.8	20.3	49.8	21.1
49.8333	34.7	49.8333	28.2	49.8333	22.2	49.8333	20.4	49.8333	20.3	49.8333	21
49.85	34.7	49.85	28.2	49.85	22.2	49.85	20.3	49.85	20.3	49.85	20.9
49.8833	34.6	49.8833	28.2	49.8833	22.2	49.8833	20.3	49.8833	20.3	49.8833	20.9
49.9167	34.7	49.9167	28.2	49.9167	22.2	49.9167	20.4	49.9167	20.3	49.9167	21
49.9333	34.7	49.9333	28.2	49.9333	22.2	49.9333	20.4	49.9333	20.3	49.9333	20.9
49.9667	34.7	49.9667	28.2	49.9667	22.1	49.9667	20.3	49.9667	20.3	49.9667	21.1
50	34.7	50	28.2	50	22.1	50	20.4	50	20.3	50	21.2
50.0167	34.7	50.0167	28.2	50.0167	22.1	50.0167	20.3	50.0167	20.3	50.0167	21
50.05	34.7	50.05	28.2	50.05	22.1	50.05	20.3	50.05	20.3	50.05	20.9
50.0667	34.7	50.0667	28.2	50.0667	22.1	50.0667	20.3	50.0667	20.3	50.0667	21.1
50.1	34.6	50.1	28.1	50.1	22.1	50.1	20.3	50.1	20.3	50.1	21.1
50.1333	34.6	50.1333	28.2	50.1333	22.2	50.1333	20.3	50.1333	20.3	50.1333	20.9
50.15	34.7	50.15	28.2	50.15	22.1	50.15	20.4	50.15	20.3	50.15	20.8
50.1833	34.7	50.1833	28.1	50.1833	22.1	50.1833	20.4	50.1833	20.3	50.1833	20.8
50.2	34.7	50.2	28.1	50.2	22.1	50.2	20.3	50.2	20.2	50.2	20.7
50.2333	34.7	50.2333	28.1	50.2333	22.1	50.2333	20.3	50.2333	20.3	50.2333	20.9
50.2667	34.6	50.2667	28.1	50.2667	22.1	50.2667	20.3	50.2667	20.3	50.2667	21
50.2833	34.6	50.2833	28.1	50.2833	22.2	50.2833	20.3	50.2833	20.4	50.2833	20.9
50.35	34.4	50.35	28.2	50.35	22.2	50.35	20.4	50.35	20.4	50.35	20.8
50.3667	34.5	50.3667	28.2	50.3667	22.2	50.3667	20.4	50.3667	20.4	50.3667	20.9
50.4	34.6	50.4	28.2	50.4	22.2	50.4	20.4	50.4	20.3	50.4	20.7
50.4167	34.7	50.4167	28.1	50.4167	22.2	50.4167	20.4	50.4167	20.3	50.4167	20.8
50.45	34.7	50.45	28.2	50.45	22.2	50.45	20.4	50.45	20.4	50.45	20.8
50.4833	34.7	50.4833	28.1	50.4833	22.1	50.4833	20.4	50.4833	20.3	50.4833	20.8
50.5	34.6	50.5	28.2	50.5	22.1	50.5	20.4	50.5	20.2	50.5	20.8
50.5333	34.6	50.5333	28.2	50.5333	22.2	50.5333	20.4	50.5333	20.3	50.5333	20.9
50.55	34.6	50.55	28.1	50.55	22.1	50.55	20.3	50.55	20.3	50.55	20.8
50.5833	34.6	50.5833	28.1	50.5833	22.1	50.5833	20.3	50.5833	20.4	50.5833	20.8
50.6167	34.6	50.6167	28.1	50.6167	22.2	50.6167	20.4	50.6167	20.4	50.6167	20.8
50.6333	34.5	50.6333	28.1	50.6333	22.1	50.6333	20.4	50.6333	20.4	50.6333	20.8
50.6667	34.6	50.6667	28.1	50.6667	22.1	50.6667	20.4	50.6667	20.4	50.6667	20.8
50.7	34.6	50.7	28.1	50.7	22.1	50.7	20.3	50.7	20.3	50.7	20.8
50.7167	34.5	50.7167	28.1	50.7167	22.1	50.7167	20.3	50.7167	20.4	50.7167	20.9
50.75	34.5	50.75	28.2	50.75	22.1	50.75	20.3	50.75	20.4	50.75	20.9
50.7667	34.5	50.7667	28.2	50.7667	22.1	50.7667	20.3	50.7667	20.4	50.7667	20.8
50.8	34.5	50.8	28.2	50.8	22.1	50.8	20.4	50.8	20.3	50.8	20.8
50.8333	34.5	50.8333	28.2	50.8333	22.1	50.8333	20.3	50.8333	20.3	50.8333	20.8
50.85	34.6	50.85	28.2	50.85	22.1	50.85	20.3	50.85	20.3	50.85	20.8
50.8833	34.6	50.8833	28.1	50.8833	22.1	50.8833	20.4	50.8833	20.3	50.8833	20.8
50.9	34.6	50.9	28.1	50.9	22.1	50.9	20.3	50.9	20.3	50.9	20.8
50.9333	34.6	50.9333	28	50.9333	22.1	50.9333	20.3	50.9333	20.3	50.9333	20.8
50.9667	34.6	50.9667	28.1	50.9667	22.2	50.9667	20.3	50.9667	20.3	50.9667	20.8
50.9833	34.5	50.9833	28.1	50.9833	22.1	50.9833	20.4	50.9833	20.3	50.9833	20.8
51.0167	34.4	51.0167	28.1	51.0167	22.1	51.0167	20.4	51.0167	20.4	51.0167	20.8
51.0333	34.5	51.0333	28.1	51.0333	22.2	51.0333	20.4	51.0333	20.4	51.0333	20.8
51.0667	34.5	51.0667	28.1	51.0667	22.1	51.0667	20.3	51.0667	20.3	51.0667	20.7
51.1	34.5	51.1	28.1	51.1	22.2	51.1	20.3	51.1	20.3	51.1	20.8
51.1167	34.5	51.1167	28.1	51.1167	22.1	51.1167	20.3	51.1167	20.3	51.1167	20.8
51.15	34.5	51.15	28.1	51.15	22.1	51.15	20.3	51.15	20.3	51.15	20.9
51.1833	34.4	51.1833	28.1	51.1833	22.1	51.1833	20.3	51.1833	20.3	51.1833	20.9
51.2	34.4	51.2	28.1	51.2	22.1	51.2	20.4	51.2	20.3	51.2	20.9
51.2333	34.4	51.2333	28	51.2333	22.1	51.2333	20.3	51.2333	20.4	51.2333	20.8
51.25	34.4	51.25	28	51.25	22.1	51.25	20.3	51.25	20.4	51.25	20.9
51.2833	34.4	51.2833	28	51.2833	22.1	51.2833	20.3	51.2833	20.4	51.2833	21.1
51.3167	34.4	51.3167	28.1	51.3167	22.2	51.3167	20.3	51.3167	20.4	51.3167	20.8
51.3333	34.4	51.3333	28.1	51.3333	22.1	51.3333	20.4	51.3333	20.4	51.3333	20.8
51.3667	34.4	51.3667	28.1	51.3667	22.1	51.3667	20.4	51.3667	20.3	51.3667	20.8
51.3833	34.4	51.3833	28.1	51.3833	22.2	51.3833	20.4	51.3833	20.3	51.3833	20.7
51.4167	34.5	51.4167	28.1	51.4167	22.1	51.4167	20.4	51.4167	20.3	51.4167	20.8
51.45	34.5	51.45	28.1	51.45	22.1	51.45	20.4	51.45	20.3	51.45	20.8
51.4667	34.5	51.4667	28.1	51.4667	22.1	51.4667	20.4	51.4667	20.3	51.4667	20.9
51.5	34.5	51.5	28.1	51.5	22.1	51.5	20.3	51.5	20.3	51.5	21
51.5167	34.5	51.5167	28.1	51.5167	22.1	51.5167	20.3	51.5167	20.2	51.5167	20.8
51.55	34.5	51.55	28.2	51.55	22.1	51.55	20.3	51.55	20.3	51.55	20.9
51.5833	34.5	51.5833	28.2	51.5833	22.1	51.5833	20.4	51.5833	20.3	51.5833	21.1
51.6	34.5	51.6	28.2	51.6	22.1	51.6	20.4	51.6	20.3	51.6	21
51.6333	34.5	51.6333	28.2	51.6333	22.1	51.6333	20.4	51.6333	20.3	51.6333	20.8
51.65	34.4	51.65	28.3	51.65	22.1	51.65	20.4	51.65	20.3	51.65	20.7
51.6833	34.4	51.6833	28.2	51.6833	22.1	51.6833	20.4	51.6833	20.2	51.6833	20.6
51.7167	34.4	51.7167	28.1	51.7167	22.1	51.7167	20.4	51.7167	20.3	51.7167	20.6
51.7667	34.5	51.7667	28.1	51.7667	22.1	51.7667	20.3	51.7667	20.3	51.7667	20.9
51.8	34.5	51.8	28.1	51.8	22.1	51.8	20.3	51.8	20.3	51.8	21
51.8167	34.6	51.8167	28.1	51.8167	22	51.8167	20.3	51.8167	20.4	51.8167	21
51.85	34.6	51.85	28.2	51.85	22.1	51.85	20.3	51.85	20.4	51.85	21
51.8667	34.6	51.8667	28.2	51.8667	22.1	51.8667	20.4	51.8667	20.3	51.8667	20.9
51.9	34.6	51.9	28.1	51.9	22.1	51.9	20.4	51.9	20.3	51.9	20.9
51.9333	34.7	51.9333	28.1	51.9333	22.1	51.9333	20.3	51.9333	20.3	51.9333	20.8
51.95	34.7	51.95	28.1	51.95	22.1	51.95	20.3	51.95	20.2	51.95	20.7
51.9833	34.6	51.9833	28.1	51.9833	22.1	51.9833	20.3	51.9833	20.3	51.9833	20.7
52	34.6	52	28.2	52	22.1	52	20.2	52	20.3	52	20.7
52.0333	34.6	52.0333	28.1	52.0333	22.1	52.0333	20.3	52.0333	20.3	52.0333	20.8
52.0667	34.5	52.0667	28.1	52.0667	22.1	52.0667	20.3	52.0667	20.2	52.0667	20.9
52.0833	34.5	52.0833	28.1	52.0833	22.1	52.0833	20.3	52.0833	20.2	52.0833	20.7
52.1167	34.5	52.1167	28.2	52.1167	22.1	52.1167	20.3	52.1167	20.2	52.1167	20.6
52.15	34.4	52.15	28.1	52.15	22.1	52.15	20.3	52.15	20.2	52.15	20.6
52.1667	34.4	52.1667	28.2	52.1667	22.1	52.1667	20.3	52.1667	20.3	52.1667	20.7
52.2	34.3	52.2	28.2	52.2	22.1	52.2	20.3	52.2	20.3	52.2	20.7
52.2167	34.2	52.2167	28.1	52.2167	22.1	52.2167	20.3	52.2167	20.3	52.2167	20.7
52.25	34.2	52.25	28.1	52.25	22.1	52.25	20.3	52.25	20.3	52.25	20.8
52.2833	34.2	52.2833	28.1	52.2833	22	52.2833	20.3	52.2833	20.3	52.2833	20.7
52.3	34.3	52.3	28.1	52.3	22	52.3	20.4	52.3	20.3	52.3	20.7
52.3333	34.3	52.3333	28.1	52.3333	22	52.3333	20.4	52.3333	20.3	52.3333	20.8
52.35	34.2	52.35	28.1	52.35	22	52.35	20.4	52.35	20.3	52.35	20.7
52.3833	34.2	52.3833	28.1	52.3833	22	52.3833	20.4	52.3833	20.4	52.3833	20.8
52.4167	34.1	52.4167	28	52.4167	22	52.4167	20.3	52.4167	20.3	52.4167	20.9
52.4333	34.1	52.4333	28.1	52.4333	22	52.4333	20.3	52.4333	20.3	52.4333	21.1
52.4667	34.1	52.4667	28.1	52.4667	22	52.4667	20.3	52.4667	20.3	52.4667	21
52.5	34.2	52.5	28.2	52.5	22.1	52.5	20.3	52.5	20.3	52.5	20.9
52.5167	34.2	52.5167	28.2	52.5167	22.1	52.5167	20.4	52.5167	20.3	52.5167	20.9
52.55	34.2	52.55	28.2	52.55	22.1	52.55	20.4	52.55	20.3	52.55	20.9
52.5667	34.3	52.5667	28.1	52.5667	22	52.5667	20.4	52.5667	20.3	52.5667	20.9
52.6	34.3	52.6	28.1	52.6	22.1	52.6	20.4	52.6	20.3	52.6	20.9
52.6333	34.4	52.6333	28.1	52.6333	22	52.6333	20.3	52.6333	20.3	52.6333	20.9
52.65	34.4	52.65	28.1	52.65	22.1	52.65	20.3	52.65	20.3	52.65	21
52.6833	34.5	52.6833	28.1	52.6833	22.1	52.6833	20.3	52.6833	20.3	52.6833	20.9
52.7	34.5	52.7	28.1	52.7	22.1	52.7	20.3	52.7	20.3	52.7	20.8
52.7333	34.5	52.7333	28.1	52.7333	22.1	52.7333	20.3	52.7333	20.4	52.7333	20.8
52.7667	34.5	52.7667	28.1	52.7667	22.1	52.7667	20.3	52.7667	20.4	52.7667	20.8
52.7833	34.5	52.7833	28.1	52.7833	22.1	52.7833	20.3	52.7833	20.4	52.7833	20.8
52.8167	34.5	52.8167	28.2	52.8167	22.1	52.8167	20.3	52.8167	20.4	52.8167	20.8
52.8333	34.5	52.8333	28.1	52.8333	22.2	52.8333	20.3	52.8333	20.4	52.8333	20.8
52.8667	34.5	52.8667	28.1	52.8667	22.1	52.8667	20.3	52.8667	20.4	52.8667	20.8
52.9	34.5	52.9	28.1	52.9	22.1	52.9	20.4	52.9	20.4	52.9	20.9
52.9167	34.5	52.9167	28.1	52.9167	22.1	52.9167	20.3	52.9167	20.4	52.9167	20.9
52.95	34.5	52.95	28.1	52.95	22	52.95	20.3	52.95	20.4	52.95	20.7
52.9833	34.5	52.9833	28.1	52.9833	22.1	52.9833	20.3	52.9833	20.4	52.9833	20.7
53	34.5	53	28	53	22.1	53	20.3	53	20.3	53	20.6
53.0333	34.5	53.0333	28.1	53.0333	22.2	53.0333	20.4	53.0333	20.4	53.0333	20.6
53.05	34.4	53.05	28.1	53.05	22.2	53.05	20.4	53.05	20.3	53.05	20.7
53.0833	34.4	53.0833	28.1	53.0833	22.2	53.0833	20.3	53.0833	20.3	53.0833	20.8
53.1167	34.4	53.1167	28.1	53.1167	22.2	53.1167	20.3	53.1167	20.3	53.1167	20.9
53.1333	34.4	53.1333	28.1	53.1333	22.2	53.1333	20.3	53.1333	20.3	53.1333	20.9
53.1667	34.4	53.1667	28.1	53.1667	22.1	53.1667	20.3	53.1667	20.3	53.1667	20.9
53.2167	34.4	53.2167	28.1	53.2167	22.1	53.2167	20.4	53.2167	20.3	53.2167	20.8
53.25	34.4	53.25	28.1	53.25	22.1	53.25	20.4	53.25	20.3	53.25	20.8
53.2667	34.4	53.2667	28.1	53.2667	22.1	53.2667	20.4	53.2667	20.3	53.2667	20.8
53.3	34.4	53.3	28.1	53.3	22.1	53.3	20.4	53.3	20.3	53.3	20.8
53.3333	34.4	53.3333	28.1	53.3333	22.1	53.3333	20.3	53.3333	20.4	53.3333	20.7
53.35	34.4	53.35	28.1	53.35	22.1	53.35	20.3	53.35	20.4	53.35	20.7
53.3833	34.4	53.3833	28.1	53.3833	22	53.3833	20.4	53.3833	20.4	53.3833	20.8
53.4	34.5	53.4	28.1	53.4	22.1	53.4	20.4	53.4	20.4	53.4	20.9
53.4333	34.5	53.4333	28.1	53.4333	22.1	53.4333	20.3	53.4333	20.3	53.4333	20.9
53.4667	34.5	53.4667	28.1	53.4667	22.1	53.4667	20.3	53.4667	20.4	53.4667	20.9
53.4833	34.5	53.4833	28.1	53.4833	22	53.4833	20.3	53.4833	20.3	53.4833	21
53.5167	34.6	53.5167	28.1	53.5167	22	53.5167	20.3	53.5167	20.3	53.5167	21
53.5333	34.8	53.5333	28.1	53.5333	22.1	53.5333	20.4	53.5333	20.3	53.5333	21
53.5667	34.7	53.5667	28	53.5667	22	53.5667	20.3	53.5667	20.3	53.5667	21.1
53.6	34.7	53.6	28.1	53.6	22	53.6	20.3	53.6	20.3	53.6	21
53.6167	34.7	53.6167	28.1	53.6167	22	53.6167	20.3	53.6167	20.3	53.6167	20.9
53.65	34.6	53.65	28.1	53.65	22	53.65	20.3	53.65	20.3	53.65	20.9
53.6667	34.6	53.6667	28.2	53.6667	22.1	53.6667	20.3	53.6667	20.4	53.6667	20.9
53.7	34.6	53.7	28.1	53.7	22.1	53.7	20.3	53.7	20.4	53.7	20.8
53.7333	34.6	53.7333	28.1	53.7333	22.1	53.7333	20.4	53.7333	20.4	53.7333	20.8
53.75	34.5	53.75	28.1	53.75	22.1	53.75	20.4	53.75	20.3	53.75	20.8
53.7833	34.5	53.7833	28.1	53.7833	22.1	53.7833	20.4	53.7833	20.3	53.7833	20.8
53.8167	34.5	53.8167	28.1	53.8167	22.1	53.8167	20.4	53.8167	20.3	53.8167	20.8
53.8333	34.5	53.8333	28	53.8333	22.1	53.8333	20.4	53.8333	20.3	53.8333	20.8
53.8667	34.5	53.8667	28.1	53.8667	22.1	53.8667	20.3	53.8667	20.3	53.8667	20.8
53.8833	34.5	53.8833	28.1	53.8833	22.1	53.8833	20.4	53.8833	20.3	53.8833	21
53.9167	34.5	53.9167	28.1	53.9167	22.1	53.9167	20.3	53.9167	20.3	53.9167	21
53.95	34.6	53.95	28.2	53.95	22.1	53.95	20.3	53.95	20.3	53.95	21
53.9667	34.6	53.9667	28.2	53.9667	22	53.9667	20.4	53.9667	20.3	53.9667	20.9
54	34.6	54	28.2	54	22	54	20.4	54	20.3	54	20.9
54.0167	34.5	54.0167	28.1	54.0167	22.1	54.0167	20.4	54.0167	20.3	54.0167	20.7
54.05	34.5	54.05	28.1	54.05	22.1	54.05	20.4	54.05	20.3	54.05	20.7
54.0833	34.4	54.0833	28.1	54.0833	22.1	54.0833	20.3	54.0833	20.3	54.0833	20.7
54.1	34.4	54.1	28.1	54.1	22.1	54.1	20.3	54.1	20.2	54.1	20.8
54.1333	34.4	54.1333	28	54.1333	22	54.1333	20.3	54.1333	20.2	54.1333	20.8
54.1667	34.4	54.1667	28.1	54.1667	22.1	54.1667	20.4	54.1667	20.2	54.1667	20.8
54.1833	34.5	54.1833	28.1	54.1833	22.1	54.1833	20.3	54.1833	20.3	54.1833	20.6
54.2167	34.4	54.2167	28	54.2167	22	54.2167	20.3	54.2167	20.3	54.2167	20.6
54.2333	34.4	54.2333	28	54.2333	22	54.2333	20.3	54.2333	20.3	54.2333	20.6
54.2667	34.4	54.2667	28	54.2667	22.1	54.2667	20.4	54.2667	20.3	54.2667	20.9
54.3	34.4	54.3	28	54.3	22.1	54.3	20.4	54.3	20.3	54.3	21
54.3167	34.4	54.3167	28.1	54.3167	22.1	54.3167	20.4	54.3167	20.3	54.3167	20.9
54.35	34.3	54.35	28	54.35	22.1	54.35	20.4	54.35	20.3	54.35	20.8
54.3667	34.3	54.3667	28	54.3667	22	54.3667	20.3	54.3667	20.4	54.3667	20.8
54.4	34.3	54.4	28.1	54.4	22	54.4	20.4	54.4	20.4	54.4	20.9
54.4333	34.3	54.4333	28.1	54.4333	22	54.4333	20.4	54.4333	20.4	54.4333	20.8
54.45	34.3	54.45	28	54.45	22	54.45	20.4	54.45	20.4	54.45	20.9
54.4833	34.3	54.4833	28	54.4833	22.1	54.4833	20.4	54.4833	20.4	54.4833	21
54.5	34.3	54.5	28	54.5	22.1	54.5	20.3	54.5	20.4	54.5	20.9
54.5333	34.3	54.5333	28.1	54.5333	22.1	54.5333	20.3	54.5333	20.3	54.5333	20.8
54.5667	34.4	54.5667	28	54.5667	22	54.5667	20.3	54.5667	20.3	54.5667	20.9
54.5833	34.4	54.5833	28	54.5833	22.1	54.5833	20.4	54.5833	20.4	54.5833	21
54.65	34.4	54.65	28	54.65	22	54.65	20.4	54.65	20.3	54.65	20.8
54.6667	34.4	54.6667	28	54.6667	22	54.6667	20.4	54.6667	20.3	54.6667	20.7
54.7	34.5	54.7	28.1	54.7	22	54.7	20.4	54.7	20.4	54.7	20.7
54.7167	34.5	54.7167	28.1	54.7167	22	54.7167	20.4	54.7167	20.4	54.7167	21
[truncated: 4,570 more rows]

## Sheet: Figure 3f
Day 1						Day 2						Day 3						Day 4						Day 5						Day 6						Day 7
Mass change		Evaporation rate variation				Mass change		Evaporation rate variation				Mass change		Evaporation rate variation				Mass change		Evaporation rate variation				Mass change		Evaporation rate variation				Mass change		Evaporation rate variation				Mass change		Evaporation rate variation
Time (min)	Mass change (g)	Time (min)	Mass change (g)	Evap. Rate (kg/m2/h)		Time (min)	Mass change (g)	Time (min)	Mass change (g)	Evap. Rate (kg/m2/h)		Time (min)	Mass change (g)	Time (min)	Mass change (g)	Evap. Rate (kg/m2/h)		Time (min)	Mass change (g)	Time (min)	Mass change (g)	Evap. Rate (kg/m2/h)		Time (min)	Mass change (g)	Time (min)	Mass change (g)	Evap. Rate (kg/m2/h)		Time (min)	Mass change (g)	Time (min)	Mass change (g)	Evap. Rate (kg/m2/h)		Time (min)	Mass change (g)	Time (min)	Mass change (g)	Evap. Rate (kg/m2/h)
0	0	0	0	1.37996		0	0	0	0	1.36462		0	0	0	0	1.37882		0	0	0	0	1.35553		0	0	0	0	1.37598		0	0	0	0	1.46574		0	0	0	0	1.44188
1.83362	-0.011	117.347	-2.429	1.46574		1.83362	-0.02	117.347	-2.402	1.447		1.83362	-0.02	117.347	-2.427	1.48676		1.83362	-0.009	117.347	-2.386	1.44586		1.83362	-0.02	117.347	-2.422	1.46574		1.83362	-0.01	117.347	-2.58	1.35042		1.83362	-0.008	117.347	-2.538	1.35042
3.6672	-0.032	234.693	-5.009	1.46349		3.6672	-0.04	234.693	-4.949	1.47882		3.6672	-0.041	234.693	-5.044	1.49757		3.6672	-0.027	234.693	-4.931	1.47939		3.6672	-0.039	234.693	-5.002	1.46462		3.6672	-0.039	234.693	-4.957	1.43735		3.6672	-0.034	234.693	-4.915	1.4578
5.50073	-0.054	352.039	-7.585	1.472		5.50073	-0.07	352.039	-7.552	1.45211		5.50073	-0.061	352.039	-7.68	1.48961		5.50073	-0.054	352.039	-7.535	1.47541		5.50073	-0.059	352.039	-7.58	1.48904		5.50073	-0.058	352.039	-7.487	1.47143		5.50073	-0.059	352.039	-7.481	1.43791
7.33432	-0.086	469.385	-10.176	1.44586		7.33432	-0.1	469.385	-10.108	1.45552		7.33432	-0.092	469.385	-10.302	1.46631		7.33432	-0.082	469.385	-10.132	1.45609		7.33432	-0.088	469.385	-10.201	1.48222		7.33432	-0.087	469.385	-10.077	1.48165		7.33432	-0.084	469.385	-10.012	1.46802
9.16777	-0.118	586.731	-12.721	1.45894		9.16777	-0.131	586.731	-12.67	1.46689		9.16777	-0.123	586.731	-12.883	1.47769		9.16777	-0.118	586.731	-12.695	1.47996		9.16777	-0.118	586.731	-12.81	1.48905		9.16777	-0.125	586.731	-12.685	1.47769		9.16777	-0.117	586.731	-12.596	1.4561
11.0012	-0.15	704.077	-15.289	1.44225		11.0012	-0.161	704.077	-15.252	1.45437		11.0012	-0.154	704.077	-15.484	1.45841		11.0012	-0.145	704.077	-15.3	1.45841		11.0012	-0.157	704.077	-15.431	1.3453		11.0012	-0.164	704.077	-15.286	1.48265		11.0012	-0.151	704.077	-15.159	1.45437
12.8347	-0.183	720.579	-15.646			12.8347	-0.201	720.579	-15.612			12.8347	-0.195	720.579	-15.845			12.8347	-0.181	720.579	-15.661			12.8347	-0.186	720.579	-15.764			12.8347	-0.202	720.579	-15.653			12.8347	-0.184	720.579	-15.519
14.6682	-0.215					14.6682	-0.231					14.6682	-0.225					14.6682	-0.218					14.6682	-0.216					14.6682	-0.231					14.6682	-0.226
16.5017	-0.247					16.5017	-0.271					16.5017	-0.266					16.5017	-0.254					16.5017	-0.255					16.5017	-0.27					16.5017	-0.26
18.3353	-0.29					18.3353	-0.312					18.3353	-0.297					18.3353	-0.29					18.3353	-0.294					18.3353	-0.308					18.3353	-0.293
20.169	-0.323					20.169	-0.342					20.169	-0.348					20.169	-0.327					20.169	-0.324					20.169	-0.347					20.169	-0.335
22.0025	-0.365					22.0025	-0.392					22.0025	-0.379					22.0025	-0.363					22.0025	-0.363					22.0025	-0.385					22.0025	-0.377
23.8359	-0.398					23.8359	-0.432					23.8359	-0.41					23.8359	-0.399					23.8359	-0.402					23.8359	-0.433					23.8359	-0.419
25.6695	-0.441					25.6695	-0.462					25.6695	-0.45					25.6695	-0.435					25.6695	-0.441					25.6695	-0.472					25.6695	-0.461
27.503	-0.473					27.503	-0.503					27.503	-0.491					27.503	-0.472					27.503	-0.48					27.503	-0.51					27.503	-0.494
29.3366	-0.516					29.3366	-0.553					29.3366	-0.532					29.3366	-0.508					29.3366	-0.52					29.3366	-0.549					29.3366	-0.536
31.1702	-0.548					31.1702	-0.583					31.1702	-0.563					31.1702	-0.553					31.1702	-0.559					31.1702	-0.587					31.1702	-0.578
33.0038	-0.591					33.0038	-0.623					33.0038	-0.604					33.0038	-0.59					33.0038	-0.598					33.0038	-0.626					33.0038	-0.62
34.8371	-0.634					34.8371	-0.663					34.8371	-0.645					34.8371	-0.626					34.8371	-0.637					34.8371	-0.674					34.8371	-0.662
36.6707	-0.667					36.6707	-0.703					36.6707	-0.696					36.6707	-0.662					36.6707	-0.676					36.6707	-0.712					36.6707	-0.704
38.5042	-0.709					38.5042	-0.744					38.5042	-0.727					38.5042	-0.708					38.5042	-0.716					38.5042	-0.751					38.5042	-0.745
40.3379	-0.752					40.3379	-0.784					40.3379	-0.768					40.3379	-0.744					40.3379	-0.755					40.3379	-0.789					40.3379	-0.787
42.1712	-0.796					42.1712	-0.814					42.1712	-0.809					42.1712	-0.78					42.1712	-0.794					42.1712	-0.838					42.1712	-0.821
44.0046	-0.828					44.0046	-0.854					44.0046	-0.85					44.0046	-0.826					44.0046	-0.824					44.0046	-0.876					44.0046	-0.871
45.838	-0.871					45.838	-0.894					45.838	-0.891					45.838	-0.862					45.838	-0.873					45.838	-0.915					45.838	-0.913
47.6716	-0.914					47.6716	-0.945					47.6716	-0.932					47.6716	-0.898					47.6716	-0.912					47.6716	-0.963					47.6716	-0.955
49.5051	-0.946					49.5051	-0.985					49.5051	-0.973					49.5051	-0.943					49.5051	-0.941					49.5051	-1.001					49.5051	-0.997
51.3386	-0.989					51.3386	-1.015					51.3386	-1.014					51.3386	-0.98					51.3386	-0.98					51.3386	-1.04					51.3386	-1.039
53.1721	-1.032					53.1721	-1.055					53.1721	-1.055					53.1721	-1.025					53.1721	-1.029					53.1721	-1.088					53.1721	-1.08
55.0056	-1.064					55.0056	-1.095					55.0056	-1.096					55.0056	-1.061					55.0056	-1.069					55.0056	-1.126					55.0056	-1.122
56.8391	-1.107					56.8391	-1.136					56.8391	-1.126					56.8391	-1.098					56.8391	-1.108					56.8391	-1.175					56.8391	-1.164
58.6726	-1.15					58.6726	-1.176					58.6726	-1.167					58.6726	-1.134					58.6726	-1.147					58.6726	-1.213					58.6726	-1.206
60.5062	-1.183					60.5062	-1.206					60.5062	-1.218					60.5062	-1.179					60.5062	-1.186					60.5062	-1.261					60.5062	-1.248
62.3399	-1.225					62.3399	-1.266					62.3399	-1.249					62.3399	-1.216					62.3399	-1.226					62.3399	-1.29					62.3399	-1.29
64.1734	-1.269					64.1734	-1.307					64.1734	-1.29					64.1734	-1.252					64.1734	-1.265					64.1734	-1.338					64.1734	-1.332
66.007	-1.311					66.007	-1.337					66.007	-1.331					66.007	-1.288					66.007	-1.304					66.007	-1.377					66.007	-1.365
67.8406	-1.354					67.8406	-1.367					67.8406	-1.382					67.8406	-1.334					67.8406	-1.343					67.8406	-1.425					67.8406	-1.407
69.6742	-1.387					69.6742	-1.407					69.6742	-1.413					69.6742	-1.37					69.6742	-1.382					69.6742	-1.463					69.6742	-1.449
71.5078	-1.43					71.5078	-1.437					71.5078	-1.454					71.5078	-1.406					71.5078	-1.422					71.5078	-1.511					71.5078	-1.491
73.3414	-1.462					73.3414	-1.477					73.3414	-1.495					73.3414	-1.442					73.3414	-1.461					73.3414	-1.55					73.3414	-1.533
75.1749	-1.505					75.1749	-1.518					75.1749	-1.536					75.1749	-1.479					75.1749	-1.5					75.1749	-1.588					75.1749	-1.575
77.0084	-1.548					77.0084	-1.558					77.0084	-1.577					77.0084	-1.524					77.0084	-1.539					77.0084	-1.637					77.0084	-1.625
78.842	-1.58					78.842	-1.598					78.842	-1.618					78.842	-1.56					78.842	-1.578					78.842	-1.675					78.842	-1.658
80.6754	-1.623					80.6754	-1.628					80.6754	-1.669					80.6754	-1.597					80.6754	-1.618					80.6754	-1.723					80.6754	-1.709
82.509	-1.666					82.509	-1.668					82.509	-1.71					82.509	-1.633					82.509	-1.657					82.509	-1.762					82.509	-1.742
84.3426	-1.698					84.3426	-1.708					84.3426	-1.751					84.3426	-1.678					84.3426	-1.696					84.3426	-1.8					84.3426	-1.784
86.1762	-1.742					86.1762	-1.749					86.1762	-1.781					86.1762	-1.715					86.1762	-1.735					86.1762	-1.848					86.1762	-1.818
88.0097	-1.784					88.0097	-1.789					88.0097	-1.822					88.0097	-1.751					88.0097	-1.775					88.0097	-1.887					88.0097	-1.868
89.8432	-1.827					89.8432	-1.829					89.8432	-1.863					89.8432	-1.787					89.8432	-1.824					89.8432	-1.935					89.8432	-1.91
91.6767	-1.86					91.6767	-1.859					91.6767	-1.894					91.6767	-1.833					91.6767	-1.853					91.6767	-1.974					91.6767	-1.952
93.5104	-1.903					93.5104	-1.899					93.5104	-1.935					93.5104	-1.869					93.5104	-1.902					93.5104	-2.022					93.5104	-1.993
95.3439	-1.946					95.3439	-1.94					95.3439	-1.976					95.3439	-1.914					95.3439	-1.941					95.3439	-2.06					95.3439	-2.027
97.1776	-1.989					97.1776	-1.98					97.1776	-2.007					97.1776	-1.95					97.1776	-1.98					97.1776	-2.099					97.1776	-2.077
99.0112	-2.021					99.0112	-2.02					99.0112	-2.048					99.0112	-1.987					99.0112	-2.02					99.0112	-2.147					99.0112	-2.119
100.845	-2.064					100.845	-2.06					100.845	-2.089					100.845	-2.023					100.845	-2.059					100.845	-2.185					100.845	-2.153
102.678	-2.107					102.678	-2.09					102.678	-2.119					102.678	-2.068					102.678	-2.098					102.678	-2.234					102.678	-2.203
104.512	-2.15					104.512	-2.131					104.512	-2.16					104.512	-2.105					104.512	-2.137					104.512	-2.272					104.512	-2.245
106.345	-2.193					106.345	-2.171					106.345	-2.201					106.345	-2.15					106.345	-2.177					106.345	-2.32					106.345	-2.287
108.179	-2.225					108.179	-2.211					108.179	-2.242					108.179	-2.186					108.179	-2.216					108.179	-2.359					108.179	-2.329
110.013	-2.268					110.013	-2.251					110.013	-2.273					110.013	-2.223					110.013	-2.255					110.013	-2.407					110.013	-2.37
111.846	-2.311					111.846	-2.291					111.846	-2.314					111.846	-2.268					111.846	-2.294					111.846	-2.445					111.846	-2.412
113.68	-2.344					113.68	-2.332					113.68	-2.345					113.68	-2.304					113.68	-2.333					113.68	-2.484					113.68	-2.454
115.513	-2.386					115.513	-2.362					115.513	-2.386					115.513	-2.35					115.513	-2.373					115.513	-2.532					115.513	-2.496
117.347	-2.429					117.347	-2.402					117.347	-2.427					117.347	-2.386					117.347	-2.422					117.347	-2.58					117.347	-2.538
119.18	-2.462					119.18	-2.443					119.18	-2.455					119.18	-2.423					119.18	-2.461					119.18	-2.614					119.18	-2.572
121.014	-2.515					121.014	-2.474					121.014	-2.493					121.014	-2.459					121.014	-2.5					121.014	-2.647					121.014	-2.614
122.847	-2.548					122.847	-2.525					122.847	-2.541					122.847	-2.505					122.847	-2.539					122.847	-2.689					122.847	-2.649
124.681	-2.591					124.681	-2.556					124.681	-2.579					124.681	-2.541					124.681	-2.578					124.681	-2.723					124.681	-2.691
126.515	-2.634					126.515	-2.597					126.515	-2.616					126.515	-2.577					126.515	-2.617					126.515	-2.756					126.515	-2.726
128.348	-2.666					128.348	-2.638					128.348	-2.645					128.348	-2.622					128.348	-2.656					128.348	-2.798					128.348	-2.768
130.182	-2.709					130.182	-2.679					130.182	-2.692					130.182	-2.659					130.182	-2.694					130.182	-2.84					130.182	-2.802
132.015	-2.763					132.015	-2.71					132.015	-2.73					132.015	-2.695					132.015	-2.743					132.015	-2.873					132.015	-2.844
133.849	-2.795					133.849	-2.761					133.849	-2.768					133.849	-2.74					133.849	-2.782					133.849	-2.907					133.849	-2.879
135.682	-2.838					135.682	-2.803					135.682	-2.806					135.682	-2.776					135.682	-2.821					135.682	-2.949					135.682	-2.921
137.516	-2.87					137.516	-2.833					137.516	-2.854					137.516	-2.813					137.516	-2.86					137.516	-2.982					137.516	-2.963
139.349	-2.913					139.349	-2.874					139.349	-2.891					139.349	-2.849					139.349	-2.899					139.349	-3.024					139.349	-2.998
141.183	-2.956					141.183	-2.916					141.183	-2.929					141.183	-2.894					141.183	-2.938					141.183	-3.057					141.183	-3.033
143.017	-2.988					143.017	-2.957					143.017	-2.977					143.017	-2.93					143.017	-2.977					143.017	-3.099					143.017	-3.067
144.85	-3.042					144.85	-2.987					144.85	-3.024					144.85	-2.966					144.85	-3.016					144.85	-3.133					144.85	-3.109
146.684	-3.075					146.684	-3.028					146.684	-3.062					146.684	-3.012					146.684	-3.055					146.684	-3.166					146.684	-3.151
148.517	-3.117					148.517	-3.07					148.517	-3.1					148.517	-3.048					148.517	-3.094					148.517	-3.208					148.517	-3.186
150.351	-3.15					150.351	-3.111					150.351	-3.148					150.351	-3.093					150.351	-3.133					150.351	-3.242					150.351	-3.228
152.184	-3.193					152.184	-3.152					152.184	-3.185					152.184	-3.129					152.184	-3.172					152.184	-3.283					152.184	-3.263
154.018	-3.236					154.018	-3.193					154.018	-3.233					154.018	-3.184					154.018	-3.211					154.018	-3.317					154.018	-3.304
155.852	-3.279					155.852	-3.224					155.852	-3.271					155.852	-3.211					155.852	-3.25					155.852	-3.359					155.852	-3.339
157.685	-3.311					157.685	-3.265					157.685	-3.318					157.685	-3.247					157.685	-3.289					157.685	-3.392					157.685	-3.374
159.519	-3.365					159.519	-3.306					159.519	-3.356					159.519	-3.292					159.519	-3.327					159.519	-3.426					159.519	-3.416
161.352	-3.397					161.352	-3.347					161.352	-3.404					161.352	-3.329					161.352	-3.366					161.352	-3.467					161.352	-3.451
163.186	-3.429					163.186	-3.388					163.186	-3.442					163.186	-3.374					163.186	-3.405					163.186	-3.509					163.186	-3.493
165.019	-3.472					165.019	-3.429					165.019	-3.479					165.019	-3.41					165.019	-3.444					165.019	-3.543					165.019	-3.527
166.853	-3.515					166.853	-3.47					166.853	-3.527					166.853	-3.446					166.853	-3.483					166.853	-3.576					166.853	-3.562
168.687	-3.548					168.687	-3.501					168.687	-3.565					168.687	-3.483					168.687	-3.532					168.687	-3.618					168.687	-3.604
170.52	-3.59					170.52	-3.542					170.52	-3.603					170.52	-3.528					170.52	-3.571					170.52	-3.66					170.52	-3.639
172.354	-3.633					172.354	-3.583					172.354	-3.65					172.354	-3.564					172.354	-3.61					172.354	-3.693					172.354	-3.674
174.187	-3.677					174.187	-3.624					174.187	-3.688					174.187	-3.609					174.187	-3.649					174.187	-3.727					174.187	-3.716
176.021	-3.719					176.021	-3.665					176.021	-3.726					176.021	-3.646					176.021	-3.688					176.021	-3.769					176.021	-3.751
177.854	-3.752					177.854	-3.706					177.854	-3.764					177.854	-3.682					177.854	-3.736					177.854	-3.811					177.854	-3.785
179.688	-3.795					179.688	-3.737					179.688	-3.811					179.688	-3.718					179.688	-3.775					179.688	-3.844					179.688	-3.827
181.521	-3.838					181.521	-3.778					181.521	-3.849					181.521	-3.763					181.521	-3.814					181.521	-3.886					181.521	-3.862
183.355	-3.881					183.355	-3.819					183.355	-3.887					183.355	-3.799					183.355	-3.853					183.355	-3.919					183.355	-3.897
185.188	-3.913					185.188	-3.86					185.188	-3.935					185.188	-3.845					185.188	-3.892					185.188	-3.961					185.188	-3.932
187.022	-3.956					187.022	-3.902					187.022	-3.973					187.022	-3.881					187.022	-3.931					187.022	-3.995					187.022	-3.974
188.856	-3.999					188.856	-3.943					188.856	-4.02					188.856	-3.917					188.856	-3.98					188.856	-4.028					188.856	-4.008
190.689	-4.042					190.689	-3.984					190.689	-4.058					190.689	-3.962					190.689	-4.019					190.689	-4.07					190.689	-4.043
192.523	-4.074					192.523	-4.015					192.523	-4.096					192.523	-4.008					192.523	-4.058					192.523	-4.112					192.523	-4.078
194.356	-4.117					194.356	-4.066					194.356	-4.134					194.356	-4.044					194.356	-4.097					194.356	-4.145					194.356	-4.12
196.19	-4.16					196.19	-4.097					196.19	-4.181					196.19	-4.08					196.19	-4.136					196.19	-4.179					196.19	-4.155
198.023	-4.192					198.023	-4.138					198.023	-4.219					198.023	-4.116					198.023	-4.175					198.023	-4.212					198.023	-4.19
199.857	-4.236					199.857	-4.179					199.857	-4.257					199.857	-4.162					199.857	-4.223					199.857	-4.254					199.857	-4.232
201.69	-4.279					201.69	-4.22					201.69	-4.305					201.69	-4.198					201.69	-4.262					201.69	-4.296					201.69	-4.266
203.524	-4.311					203.524	-4.261					203.524	-4.342					203.524	-4.234					203.524	-4.301					203.524	-4.329					203.524	-4.301
205.357	-4.354					205.357	-4.302					205.357	-4.38					205.357	-4.279					205.357	-4.35					205.357	-4.371					205.357	-4.336
207.191	-4.397					207.191	-4.343					207.191	-4.418					207.191	-4.325					207.191	-4.389					207.191	-4.405					207.191	-4.378
209.024	-4.429					209.024	-4.384					209.024	-4.466					209.024	-4.361					209.024	-4.438					209.024	-4.438					209.024	-4.413
210.858	-4.472					210.858	-4.425					210.858	-4.513					210.858	-4.397					210.858	-4.467					210.858	-4.48					210.858	-4.448
212.691	-4.515					212.691	-4.466					212.691	-4.551					212.691	-4.442					212.691	-4.506					212.691	-4.514					212.691	-4.489
214.525	-4.558					214.525	-4.508					214.525	-4.589					214.525	-4.478					214.525	-4.545					214.525	-4.547					214.525	-4.524
216.359	-4.601					216.359	-4.549					216.359	-4.636					216.359	-4.533					216.359	-4.593					216.359	-4.589					216.359	-4.566
218.192	-4.633					218.192	-4.59					218.192	-4.674					218.192	-4.569					218.192	-4.632					218.192	-4.631					218.192	-4.601
220.025	-4.676					220.025	-4.631					220.025	-4.712					220.025	-4.605					220.025	-4.671					220.025	-4.664					220.025	-4.629
221.859	-4.719					221.859	-4.672					221.859	-4.76					221.859	-4.651					221.859	-4.71					221.859	-4.698					221.859	-4.671
223.692	-4.762					223.692	-4.713					223.692	-4.798					223.692	-4.687					223.692	-4.759					223.692	-4.731					223.692	-4.699
225.526	-4.794					225.526	-4.744					225.526	-4.845					225.526	-4.723					225.526	-4.788					225.526	-4.773					225.526	-4.74
227.36	-4.838					227.36	-4.795					227.36	-4.883					227.36	-4.768					227.36	-4.837					227.36	-4.806					227.36	-4.768
229.193	-4.881					229.193	-4.836					229.193	-4.93					229.193	-4.804					229.193	-4.876					229.193	-4.848					229.193	-4.803
231.027	-4.923					231.027	-4.877					231.027	-4.968					231.027	-4.85					231.027	-4.915					231.027	-4.882					231.027	-4.845
232.86	-4.967					232.86	-4.908					232.86	-5.006					232.86	-4.895					232.86	-4.954					232.86	-4.924					232.86	-4.88
234.693	-5.009					234.693	-4.949					234.693	-5.044					234.693	-4.931					234.693	-5.002					234.693	-4.957					234.693	-4.915
236.527	-5.041					236.527	-4.99					236.527	-5.082					236.527	-4.975					236.527	-5.041					236.527	-4.993					236.527	-4.955
238.36	-5.083					238.36	-5.03					238.36	-5.13					238.36	-5.02					238.36	-5.088					238.36	-5.038					238.36	-4.995
240.194	-5.125					240.194	-5.07					240.194	-5.167					240.194	-5.056					240.194	-5.117					240.194	-5.082					240.194	-5.035
242.027	-5.167					242.027	-5.12					242.027	-5.215					242.027	-5.101					242.027	-5.154					242.027	-5.118					242.027	-5.074
243.861	-5.208					243.861	-5.16					243.861	-5.253					243.861	-5.137					243.861	-5.202					243.861	-5.154					243.861	-5.114
245.694	-5.25					245.694	-5.201					245.694	-5.291					245.694	-5.173					245.694	-5.24					245.694	-5.189					245.694	-5.154
247.528	-5.282					247.528	-5.241					247.528	-5.338					247.528	-5.217					247.528	-5.278					247.528	-5.234					247.528	-5.193
249.361	-5.324					249.361	-5.281					249.361	-5.376					249.361	-5.262					249.361	-5.315					249.361	-5.278					249.361	-5.233
251.195	-5.365					251.195	-5.311					251.195	-5.423					251.195	-5.298					251.195	-5.353					251.195	-5.314					251.195	-5.273
253.029	-5.407					253.029	-5.361					253.029	-5.461					253.029	-5.343					253.029	-5.391					253.029	-5.349					253.029	-5.313
254.862	-5.449					254.862	-5.402					254.862	-5.499					254.862	-5.388					254.862	-5.439					254.862	-5.394					254.862	-5.352
256.696	-5.491					256.696	-5.442					256.696	-5.537					256.696	-5.424					256.696	-5.477					256.696	-5.43					256.696	-5.392
258.529	-5.523					258.529	-5.472					258.529	-5.585					258.529	-5.469					258.529	-5.514					258.529	-5.465					258.529	-5.432
260.363	-5.564					260.363	-5.522					260.363	-5.623					260.363	-5.505					260.363	-5.552					260.363	-5.51					260.363	-5.471
262.196	-5.606					262.196	-5.562					262.196	-5.66					262.196	-5.55					262.196	-5.59					262.196	-5.545					262.196	-5.511
264.03	-5.648					264.03	-5.603					264.03	-5.708					264.03	-5.586					264.03	-5.628					264.03	-5.59					264.03	-5.551
265.863	-5.701					265.863	-5.643					265.863	-5.746					265.863	-5.622					265.863	-5.666					265.863	-5.626					265.863	-5.599
267.697	-5.732					267.697	-5.683					267.697	-5.784					267.697	-5.667					267.697	-5.713					267.697	-5.67					267.697	-5.638
269.53	-5.774					269.53	-5.723					269.53	-5.831					269.53	-5.702					269.53	-5.751					269.53	-5.706					269.53	-5.67
271.364	-5.805					271.364	-5.763					271.364	-5.869					271.364	-5.747					271.364	-5.789					271.364	-5.741					271.364	-5.71
273.197	-5.847					273.197	-5.804					273.197	-5.907					273.197	-5.783					273.197	-5.827					273.197	-5.786					273.197	-5.75
275.031	-5.899					275.031	-5.844					275.031	-5.954					275.031	-5.828					275.031	-5.875					275.031	-5.821					275.031	-5.797
276.864	-5.931					276.864	-5.884					276.864	-5.992					276.864	-5.873					276.864	-5.912					276.864	-5.866					276.864	-5.829
278.698	-5.973					278.698	-5.924					278.698	-6.03					278.698	-5.909					278.698	-5.95					278.698	-5.902					278.698	-5.869
280.531	-6.015					280.531	-5.964					280.531	-6.078					280.531	-5.954					280.531	-5.988					280.531	-5.937					280.531	-5.908
282.365	-6.057					282.365	-6.005					282.365	-6.115					282.365	-5.99					282.365	-6.026					282.365	-5.982					282.365	-5.948
284.198	-6.098					284.198	-6.045					284.198	-6.153					284.198	-6.035					284.198	-6.073					284.198	-6.017					284.198	-5.988
286.032	-6.13					286.032	-6.085					286.032	-6.201					286.032	-6.071					286.032	-6.111					286.032	-6.062					286.032	-6.028
287.865	-6.172					287.865	-6.125					287.865	-6.248					287.865	-6.116					287.865	-6.149					287.865	-6.098					287.865	-6.067
289.699	-6.214					289.699	-6.165					289.699	-6.277					289.699	-6.152					289.699	-6.187					289.699	-6.133					289.699	-6.107
291.532	-6.255					291.532	-6.206					291.532	-6.315					291.532	-6.196					291.532	-6.225					291.532	-6.178					291.532	-6.155
293.366	-6.297					293.366	-6.246					293.366	-6.362					293.366	-6.232					293.366	-6.272					293.366	-6.213					293.366	-6.186
295.199	-6.339					295.199	-6.296					295.199	-6.409					295.199	-6.277					295.199	-6.32					295.199	-6.249					295.199	-6.226
297.033	-6.381					297.033	-6.336					297.033	-6.447					297.033	-6.313					297.033	-6.348					297.033	-6.293					297.033	-6.266
298.867	-6.413					298.867	-6.376					298.867	-6.485					298.867	-6.358					298.867	-6.386					298.867	-6.338					298.867	-6.306
300.7	-6.454					300.7	-6.417					300.7	-6.533					300.7	-6.403					300.7	-6.434					300.7	-6.374					300.7	-6.353
302.534	-6.496					302.534	-6.457					302.534	-6.571					302.534	-6.439					302.534	-6.471					302.534	-6.418					302.534	-6.401
304.367	-6.538					304.367	-6.497					304.367	-6.608					304.367	-6.484					304.367	-6.519					304.367	-6.454					304.367	-6.433
306.201	-6.58					306.201	-6.537					306.201	-6.646					306.201	-6.52					306.201	-6.557					306.201	-6.498					306.201	-6.465
308.034	-6.611					308.034	-6.577					308.034	-6.694					308.034	-6.556					308.034	-6.595					308.034	-6.534					308.034	-6.504
309.868	-6.653					309.868	-6.618					309.868	-6.732					309.868	-6.601					309.868	-6.633					309.868	-6.578					309.868	-6.552
311.701	-6.695					311.701	-6.668					311.701	-6.77					311.701	-6.646					311.701	-6.68					311.701	-6.614					311.701	-6.592
313.535	-6.737					313.535	-6.708					313.535	-6.817					313.535	-6.681					313.535	-6.718					313.535	-6.659					313.535	-6.631
315.368	-6.779					315.368	-6.748					315.368	-6.855					315.368	-6.717					315.368	-6.765					315.368	-6.694					315.368	-6.671
317.202	-6.81					317.202	-6.788					317.202	-6.893					317.202	-6.762					317.202	-6.794					317.202	-6.739					317.202	-6.703
319.035	-6.852					319.035	-6.829					319.035	-6.94					319.035	-6.807					319.035	-6.841					319.035	-6.765					319.035	-6.751
320.869	-6.905					320.869	-6.869					320.869	-6.978					320.869	-6.852					320.869	-6.879					320.869	-6.81					320.869	-6.79
322.702	-6.947					322.702	-6.909					322.702	-7.016					322.702	-6.888					322.702	-6.926					322.702	-6.846					322.702	-6.83
324.536	-6.978					324.536	-6.949					324.536	-7.063					324.536	-6.924					324.536	-6.964					324.536	-6.881					324.536	-6.87
326.37	-7.02					326.37	-6.989					326.37	-7.101					326.37	-6.96					326.37	-7.002					326.37	-6.926					326.37	-6.909
328.203	-7.062					328.203	-7.04					328.203	-7.149					328.203	-7.005					328.203	-7.049					328.203	-6.961					328.203	-6.949
330.037	-7.093					330.037	-7.07					330.037	-7.187					330.037	-7.041					330.037	-7.087					330.037	-6.997					330.037	-6.989
331.87	-7.135					331.87	-7.11					331.87	-7.225					331.87	-7.086					331.87	-7.125					331.87	-7.042					331.87	-7.029
333.704	-7.177					333.704	-7.16					333.704	-7.272					333.704	-7.122					333.704	-7.163					333.704	-7.086					333.704	-7.076
335.537	-7.219					335.537	-7.201					335.537	-7.31					335.537	-7.158					335.537	-7.211					335.537	-7.122					335.537	-7.116
337.371	-7.261					337.371	-7.231					337.371	-7.357					337.371	-7.202					337.371	-7.248					337.371	-7.157					337.371	-7.156
339.204	-7.303					339.204	-7.271					339.204	-7.386					339.204	-7.247					339.204	-7.296					339.204	-7.202					339.204	-7.195
341.038	-7.334					341.038	-7.321					341.038	-7.433					341.038	-7.283					341.038	-7.334					341.038	-7.237					341.038	-7.235
342.871	-7.376					342.871	-7.361					342.871	-7.471					342.871	-7.328					342.871	-7.372					342.871	-7.282					342.871	-7.275
344.705	-7.418					344.705	-7.392					344.705	-7.519					344.705	-7.364					344.705	-7.419					344.705	-7.326					344.705	-7.315
346.538	-7.46					346.538	-7.432					346.538	-7.556					346.538	-7.409					346.538	-7.457					346.538	-7.362					346.538	-7.362
348.372	-7.501					348.372	-7.472					348.372	-7.594					348.372	-7.445					348.372	-7.495					348.372	-7.407					348.372	-7.402
350.205	-7.533					350.205	-7.512					350.205	-7.632					350.205	-7.49					350.205	-7.533					350.205	-7.451					350.205	-7.442
352.039	-7.585					352.039	-7.552					352.039	-7.68					352.039	-7.535					352.039	-7.58					352.039	-7.487					352.039	-7.481
353.872	-7.617					353.872	-7.593					353.872	-7.719					353.872	-7.57					353.872	-7.617					353.872	-7.53					353.872	-7.527
355.706	-7.66					355.706	-7.633					355.706	-7.757					355.706	-7.615					355.706	-7.663					355.706	-7.564					355.706	-7.573
357.539	-7.703					357.539	-7.673					357.539	-7.804					357.539	-7.65					357.539	-7.7					357.539	-7.608					357.539	-7.604
359.373	-7.746					359.373	-7.713					359.373	-7.842					359.373	-7.695					359.373	-7.738					359.373	-7.651					359.373	-7.643
361.206	-7.789					361.206	-7.754					361.206	-7.88					361.206	-7.73					361.206	-7.784					361.206	-7.685					361.206	-7.689
363.04	-7.821					363.04	-7.794					363.04	-7.918					363.04	-7.774					363.04	-7.821					363.04	-7.729					363.04	-7.719
364.874	-7.865					364.874	-7.834					364.874	-7.966					364.874	-7.819					364.874	-7.859					364.874	-7.772					364.874	-7.766
366.707	-7.908					366.707	-7.874					366.707	-8.004					366.707	-7.863					366.707	-7.905					366.707	-7.806					366.707	-7.804
368.541	-7.95					368.541	-7.914					368.541	-8.042					368.541	-7.898					368.541	-7.942					368.541	-7.849					368.541	-7.843
370.374	-7.994					370.374	-7.945					370.374	-8.089					370.374	-7.934					370.374	-7.989					370.374	-7.893					370.374	-7.889
372.208	-8.026					372.208	-7.995					372.208	-8.137					372.208	-7.978					372.208	-8.026					372.208	-7.927					372.208	-7.927
374.041	-8.069					374.041	-8.035					374.041	-8.165					374.041	-8.014					374.041	-8.072					374.041	-7.97					374.041	-7.966
375.875	-8.112					375.875	-8.065					375.875	-8.213					375.875	-8.049					375.875	-8.11					375.875	-8.013					375.875	-8.004
377.708	-8.155					377.708	-8.106					377.708	-8.251					377.708	-8.093					377.708	-8.147					377.708	-8.048					377.708	-8.043
379.542	-8.198					379.542	-8.146					379.542	-8.289					379.542	-8.138					379.542	-8.193					379.542	-8.091					379.542	-8.081
381.375	-8.23					381.375	-8.186					381.375	-8.336					381.375	-8.173					381.375	-8.23					381.375	-8.126					381.375	-8.119
383.209	-8.273					383.209	-8.226					383.209	-8.374					383.209	-8.218					383.209	-8.268					383.209	-8.169					383.209	-8.166
385.042	-8.316					385.042	-8.267					385.042	-8.412					385.042	-8.262					385.042	-8.305					385.042	-8.212					385.042	-8.204
386.876	-8.359					386.876	-8.307					386.876	-8.46					386.876	-8.297					386.876	-8.351					386.876	-8.246					386.876	-8.25
388.71	-8.402					388.71	-8.337					388.71	-8.498					388.71	-8.333					388.71	-8.388					388.71	-8.29					388.71	-8.289
390.543	-8.434					390.543	-8.377					390.543	-8.536					390.543	-8.377					390.543	-8.426					390.543	-8.333					390.543	-8.327
392.377	-8.477					392.377	-8.417					392.377	-8.574					392.377	-8.422					392.377	-8.472					392.377	-8.376					392.377	-8.366
394.21	-8.52					394.21	-8.458					394.21	-8.621					394.21	-8.457					394.21	-8.509					394.21	-8.411					394.21	-8.412
396.044	-8.552					396.044	-8.498					396.044	-8.659					396.044	-8.492					396.044	-8.556					396.044	-8.454					396.044	-8.443
397.877	-8.596					397.877	-8.538					397.877	-8.697					397.877	-8.537					397.877	-8.593					397.877	-8.497					397.877	-8.489
399.711	-8.639					399.711	-8.578					399.711	-8.745					399.711	-8.581					399.711	-8.639					399.711	-8.54					399.711	-8.527
401.545	-8.681					401.545	-8.619					401.545	-8.783					401.545	-8.617					401.545	-8.677					401.545	-8.575					401.545	-8.566
403.378	-8.714					403.378	-8.659					403.378	-8.83					403.378	-8.661					403.378	-8.723					403.378	-8.609					403.378	-8.612
405.212	-8.757					405.212	-8.699					405.212	-8.868					405.212	-8.696					405.212	-8.76					405.212	-8.661					405.212	-8.65
407.045	-8.8					407.045	-8.739					407.045	-8.906					407.045	-8.741					407.045	-8.807					407.045	-8.695					407.045	-8.689
408.879	-8.843					408.879	-8.78					408.879	-8.944					408.879	-8.785					408.879	-8.844					408.879	-8.739					408.879	-8.727
410.712	-8.875					410.712	-8.83					410.712	-8.982					410.712	-8.82					410.712	-8.89					410.712	-8.773					410.712	-8.766
412.545	-8.918					412.545	-8.86					412.545	-9.02					412.545	-8.865					412.545	-8.928					412.545	-8.816					412.545	-8.812
414.379	-8.961					414.379	-8.9					414.379	-9.068					414.379	-8.9					414.379	-8.965					414.379	-8.859					414.379	-8.85
416.212	-9.004					416.212	-8.941					416.212	-9.106					416.212	-8.945					416.212	-9.011					416.212	-8.903					416.212	-8.889
418.046	-9.047					418.046	-8.981					418.046	-9.153					418.046	-8.989					418.046	-9.058					418.046	-8.937					418.046	-8.935
419.879	-9.079					419.879	-9.021					419.879	-9.191					419.879	-9.033					419.879	-9.095					419.879	-8.98					419.879	-8.981
421.713	-9.122					421.713	-9.051					421.713	-9.229					421.713	-9.069					421.713	-9.132					421.713	-9.015					421.713	-9.012
423.547	-9.165					423.547	-9.102					423.547	-9.277					423.547	-9.104					423.547	-9.179					423.547	-9.058					423.547	-9.05
425.38	-9.208					425.38	-9.132					425.38	-9.324					425.38	-9.148					425.38	-9.216					425.38	-9.101					425.38	-9.089
427.214	-9.24					427.214	-9.172					427.214	-9.352					427.214	-9.184					427.214	-9.262					427.214	-9.144					427.214	-9.135
429.047	-9.283					429.047	-9.222					429.047	-9.39					429.047	-9.228					429.047	-9.299					429.047	-9.179					429.047	-9.181
430.881	-9.327					430.881	-9.263					430.881	-9.438					430.881	-9.264					430.881	-9.346					430.881	-9.222					430.881	-9.212
432.714	-9.359					432.714	-9.303					432.714	-9.476					432.714	-9.308					432.714	-9.383					432.714	-9.265					432.714	-9.25
434.548	-9.402					434.548	-9.353					434.548	-9.523					434.548	-9.352					434.548	-9.42					434.548	-9.308					434.548	-9.296
436.381	-9.445					436.381	-9.383					436.381	-9.561					436.381	-9.388					436.381	-9.467					436.381	-9.343					436.381	-9.327
438.215	-9.477					438.215	-9.423					438.215	-9.599					438.215	-9.432					438.215	-9.504					438.215	-9.386					438.215	-9.366
440.048	-9.52					440.048	-9.464					440.048	-9.647					440.048	-9.476					440.048	-9.55					440.048	-9.429					440.048	-9.404
441.882	-9.563					441.882	-9.514					441.882	-9.685					441.882	-9.512					441.882	-9.588					441.882	-9.464					441.882	-9.443
443.715	-9.606					443.715	-9.554					443.715	-9.723					443.715	-9.565					443.715	-9.625					443.715	-9.507					443.715	-9.481
445.549	-9.649					445.549	-9.584					445.549	-9.761					445.549	-9.601					445.549	-9.671					445.549	-9.55					445.549	-9.52
447.383	-9.692					447.383	-9.625					447.383	-9.808					447.383	-9.636					447.383	-9.718					447.383	-9.593					447.383	-9.558
449.216	-9.724					449.216	-9.665					449.216	-9.846					449.216	-9.68					449.216	-9.755					449.216	-9.636					449.216	-9.597
451.05	-9.767					451.05	-9.715					451.05	-9.894					451.05	-9.725					451.05	-9.792					451.05	-9.671					451.05	-9.635
452.883	-9.8					452.883	-9.755					452.883	-9.932					452.883	-9.769					452.883	-9.839					452.883	-9.714					452.883	-9.666
454.717	-9.853					454.717	-9.796					454.717	-9.97					454.717	-9.804					454.717	-9.876					454.717	-9.757					454.717	-9.704
456.55	-9.885					456.55	-9.826					456.55	-10.017					456.55	-9.84					456.55	-9.913					456.55	-9.8					456.55	-9.743
458.384	-9.929					458.384	-9.866					458.384	-10.055					458.384	-9.884					458.384	-9.96					458.384	-9.835					458.384	-9.781
460.217	-9.971					460.217	-9.906					460.217	-10.093					460.217	-9.92					460.217	-10.006					460.217	-9.878					460.217	-9.82
462.051	-10.004					462.051	-9.947					462.051	-10.141					462.051	-9.964					462.051	-10.043					462.051	-9.921					462.051	-9.858
463.884	-10.047					463.884	-9.987					463.884	-10.179					463.884	-10.008					463.884	-10.08					463.884	-9.964					463.884	-9.897
465.718	-10.09					465.718	-10.027					465.718	-10.226					465.718	-10.053					465.718	-10.127					465.718	-9.999					465.718	-9.935
467.551	-10.133					467.551	-10.067					467.551	-10.264					467.551	-10.088					467.551	-10.173					467.551	-10.042					467.551	-9.973
469.385	-10.176					469.385	-10.108					469.385	-10.302					469.385	-10.132					469.385	-10.201					469.385	-10.077					469.385	-10.012
471.219	-10.208					471.219	-10.149					471.219	-10.35					471.219	-10.169					471.219	-10.246					471.219	-10.129					471.219	-10.044
473.052	-10.252					473.052	-10.191					473.052	-10.388					473.052	-10.214					473.052	-10.282					473.052	-10.164					473.052	-10.085
474.886	-10.285					474.886	-10.232					474.886	-10.426					474.886	-10.251					474.886	-10.327					474.886	-10.207					474.886	-10.126
476.719	-10.328					476.719	-10.273					476.719	-10.473					476.719	-10.296					476.719	-10.363					476.719	-10.242					476.719	-10.167
478.553	-10.372					478.553	-10.315					478.553	-10.511					478.553	-10.332					478.553	-10.409					478.553	-10.294					478.553	-10.208
480.386	-10.415					480.386	-10.356					480.386	-10.549					480.386	-10.377					480.386	-10.454					480.386	-10.329					480.386	-10.249
482.22	-10.448					482.22	-10.397					482.22	-10.587					482.22	-10.423					482.22	-10.49					482.22	-10.364					482.22	-10.29
484.053	-10.491					484.053	-10.439					484.053	-10.644					484.053	-10.459					484.053	-10.527					484.053	-10.407					484.053	-10.323
485.887	-10.535					485.887	-10.47					485.887	-10.672					485.887	-10.504					485.887	-10.572					485.887	-10.451					485.887	-10.364
487.721	-10.578					487.721	-10.511					487.721	-10.72					487.721	-10.54					487.721	-10.617					487.721	-10.494					487.721	-10.405
489.554	-10.611					489.554	-10.552					489.554	-10.758					489.554	-10.586					489.554	-10.653					489.554	-10.529					489.554	-10.446
491.388	-10.654					491.388	-10.594					491.388	-10.796					491.388	-10.622					491.388	-10.69					491.388	-10.572					491.388	-10.487
493.221	-10.698					493.221	-10.635					493.221	-10.843					493.221	-10.667					493.221	-10.735					493.221	-10.607					493.221	-10.528
495.055	-10.731					495.055	-10.676					495.055	-10.881					495.055	-10.712					495.055	-10.771					495.055	-10.651					495.055	-10.569
496.888	-10.774					496.888	-10.718					496.888	-10.919					496.888	-10.749					496.888	-10.817					496.888	-10.694					496.888	-10.602
498.722	-10.818					498.722	-10.749					498.722	-10.957					498.722	-10.794					498.722	-10.853					498.722	-10.729					498.722	-10.643
500.555	-10.861					500.555	-10.79					500.555	-11.004					500.555	-10.839					500.555	-10.898					500.555	-10.772					500.555	-10.684
502.389	-10.894					502.389	-10.831					502.389	-11.042					502.389	-10.875					502.389	-10.934					502.389	-10.816					502.389	-10.725
504.222	-10.937					504.222	-10.883					504.222	-11.09					504.222	-10.921					504.222	-10.98					504.222	-10.859					504.222	-10.766
506.056	-10.981					506.056	-10.914					506.056	-11.118					506.056	-10.966					506.056	-11.016					506.056	-10.894					506.056	-10.807
507.889	-11.013					507.889	-10.955					507.889	-11.166					507.889	-11.011					507.889	-11.061					507.889	-10.938					507.889	-10.84
509.723	-11.057					509.723	-10.997					509.723	-11.204					509.723	-11.047					509.723	-11.097					509.723	-10.972					509.723	-10.881
511.556	-11.1					511.556	-11.048					511.556	-11.242					511.556	-11.084					511.556	-11.143					511.556	-11.024					511.556	-10.922
513.39	-11.144					513.39	-11.079					513.39	-11.28					513.39	-11.129					513.39	-11.179					513.39	-11.059					513.39	-10.963
515.223	-11.177					515.223	-11.12					515.223	-11.327					515.223	-11.183					515.223	-11.224					515.223	-11.103					515.223	-11.004
517.057	-11.22					517.057	-11.162					517.057	-11.365					517.057	-11.201					517.057	-11.261					517.057	-11.138					517.057	-11.045
518.891	-11.264					518.891	-11.203					518.891	-11.403					518.891	-11.238					518.891	-11.297					518.891	-11.181					518.891	-11.078
520.724	-11.296					520.724	-11.244					520.724	-11.441					520.724	-11.283					520.724	-11.342					520.724	-11.224					520.724	-11.119
522.558	-11.34					522.558	-11.286					522.558	-11.488					522.558	-11.319					522.558	-11.378					522.558	-11.259					522.558	-11.16
524.391	-11.383					524.391	-11.327					524.391	-11.517					524.391	-11.355					524.391	-11.415					524.391	-11.303					524.391	-11.201
526.225	-11.416					526.225	-11.368					526.225	-11.555					526.225	-11.401					526.225	-11.46					526.225	-11.337					526.225	-11.242
528.058	-11.459					528.058	-11.41					528.058	-11.602					528.058	-11.437					528.058	-11.505					528.058	-11.381					528.058	-11.283
529.892	-11.503					529.892	-11.451					529.892	-11.64					529.892	-11.482					529.892	-11.542					529.892	-11.424					529.892	-11.316
531.725	-11.536					531.725	-11.492					531.725	-11.678					531.725	-11.518					531.725	-11.587					531.725	-11.459					531.725	-11.357
533.559	-11.579					533.559	-11.534					533.559	-11.716					533.559	-11.564					533.559	-11.623					533.559	-11.511					533.559	-11.398
535.392	-11.623					535.392	-11.575					535.392	-11.754					535.392	-11.6					535.392	-11.668					535.392	-11.546					535.392	-11.439
537.226	-11.655					537.226	-11.606					537.226	-11.792					537.226	-11.636					537.226	-11.705					537.226	-11.59					537.226	-11.48
539.059	-11.699					539.059	-11.647					539.059	-11.83					539.059	-11.672					539.059	-11.741					539.059	-11.633					539.059	-11.521
540.893	-11.742					540.893	-11.689					540.893	-11.877					540.893	-11.717					540.893	-11.786					540.893	-11.677					540.893	-11.562
542.726	-11.775					542.726	-11.72					542.726	-11.906					542.726	-11.754					542.726	-11.822					542.726	-11.72					542.726	-11.603
544.56	-11.818					544.56	-11.771					544.56	-11.953					544.56	-11.799					544.56	-11.868					544.56	-11.755					544.56	-11.644
546.394	-11.862					546.394	-11.802					546.394	-11.991					546.394	-11.835					546.394	-11.904					546.394	-11.798					546.394	-11.685
548.227	-11.906					548.227	-11.844					548.227	-12.029					548.227	-11.871					548.227	-11.949					548.227	-11.842					548.227	-11.726
550.061	-11.949					550.061	-11.885					550.061	-12.067					550.061	-11.908					550.061	-11.986					550.061	-11.885					550.061	-11.767
551.894	-11.982					551.894	-11.916					551.894	-12.105					551.894	-11.953					551.894	-12.022					551.894	-11.92					551.894	-11.808
553.728	-12.025					553.728	-11.957					553.728	-12.143					553.728	-11.998					553.728	-12.067					553.728	-11.963					553.728	-11.849
555.561	-12.069					555.561	-11.988					555.561	-12.191					555.561	-12.034					555.561	-12.112					555.561	-12.007					555.561	-11.89
557.395	-12.101					557.395	-12.03					557.395	-12.229					557.395	-12.071					557.395	-12.149					557.395	-12.05					557.395	-11.931
559.229	-12.145					559.229	-12.071					559.229	-12.266					559.229	-12.116					559.229	-12.194					559.229	-12.085					559.229	-11.972
561.062	-12.188					561.062	-12.102					561.062	-12.314					561.062	-12.152					561.062	-12.23					561.062	-12.129					561.062	-12.013
562.896	-12.221					562.896	-12.143					562.896	-12.352					562.896	-12.188					562.896	-12.275					562.896	-12.163					562.896	-12.054
564.729	-12.254					564.729	-12.185					564.729	-12.39					564.729	-12.224					564.729	-12.321					564.729	-12.207					564.729	-12.095
566.563	-12.297					566.563	-12.216					566.563	-12.428					566.563	-12.27					566.563	-12.357					566.563	-12.25					566.563	-12.136
568.396	-12.341					568.396	-12.257					568.396	-12.475					568.396	-12.306					568.396	-12.402					568.396	-12.285					568.396	-12.177
570.23	-12.373					570.23	-12.288					570.23	-12.513					570.23	-12.342					570.23	-12.439					570.23	-12.32					570.23	-12.218
572.063	-12.406					572.063	-12.329					572.063	-12.551					572.063	-12.378					572.063	-12.484					572.063	-12.363					572.063	-12.259
573.897	-12.449					573.897	-12.36					573.897	-12.589					573.897	-12.424					573.897	-12.529					573.897	-12.398					573.897	-12.3
575.73	-12.482					575.73	-12.402					575.73	-12.627					575.73	-12.451					575.73	-12.565					575.73	-12.442					575.73	-12.341
577.564	-12.526					577.564	-12.443					577.564	-12.665					577.564	-12.496					577.564	-12.611					577.564	-12.485					577.564	-12.382
579.397	-12.558					579.397	-12.484					579.397	-12.712					579.397	-12.532					579.397	-12.647					579.397	-12.52					579.397	-12.423
581.231	-12.602					581.231	-12.526					581.231	-12.76					581.231	-12.578					581.231	-12.692					581.231	-12.563					581.231	-12.464
583.064	-12.634					583.064	-12.577					583.064	-12.798					583.064	-12.614					583.064	-12.729					583.064	-12.607					583.064	-12.505
584.898	-12.678					584.898	-12.619					584.898	-12.836					584.898	-12.65					584.898	-12.774					584.898	-12.642					584.898	-12.546
586.731	-12.721					586.731	-12.67					586.731	-12.883					586.731	-12.695					586.731	-12.81					586.731	-12.685					586.731	-12.596
588.565	-12.755					588.565	-12.709					588.565	-12.928					588.565	-12.73					588.565	-12.857					588.565	-12.717					588.565	-12.628
590.398	-12.8					590.398	-12.748					590.398	-12.964					590.398	-12.765					590.398	-12.904					590.398	-12.76					590.398	-12.668
592.232	-12.845					592.232	-12.796					592.232	-13.001					592.232	-12.8					592.232	-12.941					592.232	-12.795					592.232	-12.708
594.065	-12.878					594.065	-12.835					594.065	-13.046					594.065	-12.843					594.065	-12.978					594.065	-12.83					594.065	-12.748
595.899	-12.923					595.899	-12.883					595.899	-13.091					595.899	-12.878					595.899	-13.025					595.899	-12.874					595.899	-12.781
597.733	-12.957					597.733	-12.922					597.733	-13.127					597.733	-12.922					597.733	-13.062					597.733	-12.918					597.733	-12.829
599.566	-13.002					599.566	-12.97					599.566	-13.173					599.566	-12.956					599.566	-13.109					599.566	-12.953					599.566	-12.861
601.4	-13.035					601.4	-13.009					601.4	-13.209					601.4	-12.991					601.4	-13.156					601.4	-12.996					601.4	-12.901
603.233	-13.08					603.233	-13.057					603.233	-13.245					603.233	-13.035					603.233	-13.193					603.233	-13.04					603.233	-12.941
605.067	-13.125					605.067	-13.096					605.067	-13.291					605.067	-13.07					605.067	-13.23					605.067	-13.084					605.067	-12.981
606.9	-13.159					606.9	-13.144					606.9	-13.327					606.9	-13.122					606.9	-13.277					606.9	-13.119					606.9	-13.021
608.734	-13.203					608.734	-13.183					608.734	-13.372					608.734	-13.148					608.734	-13.314					608.734	-13.162					608.734	-13.061
610.567	-13.237					610.567	-13.221					610.567	-13.408					610.567	-13.192					610.567	-13.361					610.567	-13.197					610.567	-13.093
612.401	-13.282					612.401	-13.26					612.401	-13.445					612.401	-13.235					612.401	-13.407					612.401	-13.241					612.401	-13.141
614.234	-13.316					614.234	-13.299					614.234	-13.49					614.234	-13.27					614.234	-13.445					614.234	-13.285					614.234	-13.173
616.068	-13.36					616.068	-13.347					616.068	-13.526					616.068	-13.314					616.068	-13.491					616.068	-13.328					616.068	-13.213
617.901	-13.405					617.901	-13.386					617.901	-13.572					617.901	-13.357					617.901	-13.529					617.901	-13.363					617.901	-13.253
619.735	-13.439					619.735	-13.424					619.735	-13.608					619.735	-13.401					619.735	-13.575					619.735	-13.407					619.735	-13.285
621.568	-13.484					621.568	-13.463					621.568	-13.644					621.568	-13.436					621.568	-13.613					621.568	-13.451					621.568	-13.325
623.402	-13.529					623.402	-13.502					623.402	-13.689					623.402	-13.479					623.402	-13.65					623.402	-13.494					623.402	-13.365
625.235	-13.573					625.235	-13.55					625.235	-13.726					625.235	-13.523					625.235	-13.687					625.235	-13.529					625.235	-13.405
627.069	-13.607					627.069	-13.589					627.069	-13.771					627.069	-13.557					627.069	-13.734					627.069	-13.573					627.069	-13.453
628.902	-13.652					628.902	-13.628					628.902	-13.807					628.902	-13.601					628.902	-13.771					628.902	-13.617					628.902	-13.493
630.736	-13.686					630.736	-13.666					630.736	-13.852					630.736	-13.645					630.736	-13.808					630.736	-13.652					630.736	-13.525
632.569	-13.73					632.569	-13.705					632.569	-13.889					632.569	-13.688					632.569	-13.855					632.569	-13.695					632.569	-13.565
634.403	-13.764					634.403	-13.753					634.403	-13.925					634.403	-13.732					634.403	-13.892					634.403	-13.739					634.403	-13.605
636.236	-13.809					636.236	-13.792					636.236	-13.97					636.236	-13.767					636.236	-13.93					636.236	-13.783					636.236	-13.645
638.07	-13.854					638.07	-13.831					638.07	-14.007					638.07	-13.81					638.07	-13.976					638.07	-13.827					638.07	-13.685
639.903	-13.887					639.903	-13.869					639.903	-14.052					639.903	-13.854					639.903	-14.014					639.903	-13.861					639.903	-13.725
641.737	-13.932					641.737	-13.908					641.737	-14.097					641.737	-13.897					641.737	-14.06					641.737	-13.905					641.737	-13.765
643.571	-13.966					643.571	-13.956					643.571	-14.133					643.571	-13.932					643.571	-14.097					643.571	-13.949					643.571	-13.813
645.404	-14.011					645.404	-13.985					645.404	-14.179					645.404	-13.976					645.404	-14.135					645.404	-13.984					645.404	-13.853
647.238	-14.044					647.238	-14.034					647.238	-14.215					647.238	-14.019					647.238	-14.181					647.238	-14.028					647.238	-13.885
649.071	-14.089					649.071	-14.072					649.071	-14.251					649.071	-14.063					649.071	-14.219					649.071	-14.071					649.071	-13.926
650.905	-14.134					650.905	-14.111					650.905	-14.297					650.905	-14.098					650.905	-14.265					650.905	-14.106					650.905	-13.974
652.738	-14.168					652.738	-14.15					652.738	-14.333					652.738	-14.141					652.738	-14.303					652.738	-14.15					652.738	-14.014
654.572	-14.212					654.572	-14.188					654.572	-14.378					654.572	-14.185					654.572	-14.34					654.572	-14.194					654.572	-14.054
656.405	-14.246					656.405	-14.227					656.405	-14.414					656.405	-14.228					656.405	-14.386					656.405	-14.228					656.405	-14.094
658.239	-14.291					658.239	-14.266					658.239	-14.451					658.239	-14.263					658.239	-14.424					658.239	-14.272					658.239	-14.134
660.072	-14.336					660.072	-14.304					660.072	-14.496					660.072	-14.307					660.072	-14.461					660.072	-14.316					660.072	-14.174
661.906	-14.369					661.906	-14.343					661.906	-14.532					661.906	-14.35					661.906	-14.498					661.906	-14.351					661.906	-14.214
663.74	-14.414					663.74	-14.382					663.74	-14.568					663.74	-14.385					663.74	-14.545					663.74	-14.395					663.74	-14.254
665.573	-14.448					665.573	-14.42					665.573	-14.614					665.573	-14.429					665.573	-14.592					665.573	-14.438					665.573	-14.302
667.407	-14.493					667.407	-14.469					667.407	-14.659					667.407	-14.472					667.407	-14.629					667.407	-14.473					667.407	-14.342
669.24	-14.538					669.24	-14.507					669.24	-14.695					669.24	-14.507					669.24	-14.666					669.24	-14.517					669.24	-14.382
671.074	-14.571					671.074	-14.546					671.074	-14.741					671.074	-14.559					671.074	-14.713					671.074	-14.561					671.074	-14.422
672.907	-14.616					672.907	-14.585					672.907	-14.777					672.907	-14.594					672.907	-14.75					672.907	-14.596					672.907	-14.462
674.741	-14.65					674.741	-14.623					674.741	-14.822					674.741	-14.629					674.741	-14.797					674.741	-14.639					674.741	-14.502
676.574	-14.695					676.574	-14.662					676.574	-14.858					676.574	-14.673					676.574	-14.825					676.574	-14.683					676.574	-14.542
678.408	-14.739					678.408	-14.701					678.408	-14.895					678.408	-14.716					678.408	-14.871					678.408	-14.718					678.408	-14.582
680.241	-14.784					680.241	-14.739					680.241	-14.94					680.241	-14.76					680.241	-14.909					680.241	-14.762					680.241	-14.622
682.075	-14.818					682.075	-14.778					682.075	-14.976					682.075	-14.803					682.075	-14.955					682.075	-14.796					682.075	-14.662
683.908	-14.852					683.908	-14.817					683.908	-15.022					683.908	-14.838					683.908	-14.993					683.908	-14.84					683.908	-14.71
685.742	-14.896					685.742	-14.855					685.742	-15.058					685.742	-14.882					685.742	-15.03					685.742	-14.884					685.742	-14.75
687.575	-14.93					687.575	-14.894					687.575	-15.103					687.575	-14.925					687.575	-15.067					687.575	-14.919					687.575	-14.79
689.409	-14.975					689.409	-14.933					689.409	-15.148					689.409	-14.969					689.409	-15.105					689.409	-14.963					689.409	-14.83
691.242	-15.02					691.242	-14.971					691.242	-15.185					691.242	-15.004					691.242	-15.151					691.242	-14.997					691.242	-14.87
693.076	-15.053					693.076	-15.02					693.076	-15.23					693.076	-15.047					693.076	-15.188					693.076	-15.041					693.076	-14.91
694.909	-15.098					694.909	-15.049					694.909	-15.266					694.909	-15.091					694.909	-15.235					694.909	-15.085					694.909	-14.95
696.743	-15.132					696.743	-15.097					696.743	-15.312					696.743	-15.134					696.743	-15.272					696.743	-15.12					696.743	-14.998
698.576	-15.166					698.576	-15.136					698.576	-15.357					698.576	-15.169					698.576	-15.319					698.576	-15.164					698.576	-15.03
700.41	-15.222					700.41	-15.174					700.41	-15.393					700.41	-15.213					700.41	-15.347					700.41	-15.198					700.41	-15.071
702.243	-15.255					702.243	-15.213					702.243	-15.438					702.243	-15.256					702.243	-15.394					702.243	-15.242					702.243	-15.111
704.077	-15.289					704.077	-15.252					704.077	-15.484					704.077	-15.3					704.077	-15.431					704.077	-15.286					704.077	-15.159
705.91	-15.334					705.91	-15.29					705.91	-15.52					705.91	-15.335					705.91	-15.466					705.91	-15.322					705.91	-15.191
707.744	-15.367					707.744	-15.337					707.744	-15.564					707.744	-15.378					707.744	-15.51					707.744	-15.367					707.744	-15.239
709.578	-15.412					709.578	-15.375					709.578	-15.608					709.578	-15.421					709.578	-15.545					709.578	-15.412					709.578	-15.279
711.411	-15.445					711.411	-15.413					711.411	-15.652					711.411	-15.455					711.411	-15.58					711.411	-15.447					711.411	-15.319
713.245	-15.49					713.245	-15.451					713.245	-15.687					713.245	-15.498					713.245	-15.615					713.245	-15.492					713.245	-15.359
715.078	-15.534					715.078	-15.488					715.078	-15.731					715.078	-15.532					715.078	-15.659					715.078	-15.537					715.078	-15.399
716.912	-15.568					716.912	-15.536					716.912	-15.766					716.912	-15.575					716.912	-15.685					716.912	-15.573					716.912	-15.439
718.745	-15.601					718.745	-15.574					718.745	-15.81					718.745	-15.618					718.745	-15.729					718.745	-15.618					718.745	-15.479
720.579	-15.646					720.579	-15.612					720.579	-15.845					720.579	-15.661					720.579	-15.764					720.579	-15.653					720.579	-15.519

## Sheet: Figure 4a
Evaporator surface		Environment temperature		Bridge bottom		Bulk water		Solar flux
Time (h)	Temperature (℃)	Time (h)	Temperature (℃)	Time (h)	Temperature (℃)	Time (h)	Temperature (℃)	Time (h)	Solar flux (W/m2)
8.11778	30	8.11778	26	8.11778	24.3	8.11778	24.9	8.00028	398
8.11944	29.9	8.11944	25.9	8.11944	24.2	8.11944	24.9	8.01694	401.7
8.12056	30.1	8.12056	26.1	8.12056	24.3	8.12056	24.9	8.03361	406.6
8.12194	30	8.12194	25.8	8.12194	24.4	8.12194	24.9	8.05028	410.7
8.12222	29.9	8.12222	25.7	8.12222	24.3	8.12222	24.9	8.06694	417.7
8.12361	29.9	8.12361	25.6	8.12361	24.2	8.12361	25	8.08361	424.2
8.125	30	8.125	25.6	8.125	24.3	8.125	25	8.10028	430
8.12639	30	8.12639	25.6	8.12639	24.5	8.12639	25	8.11694	434.2
8.12778	30.2	8.12778	25.7	8.12778	24.7	8.12778	25.1	8.13361	435.8
8.12917	30.2	8.12917	25.6	8.12917	24.6	8.12917	25.1	8.15028	437.7
8.13056	30.2	8.13056	25.8	8.13056	24.4	8.13056	25.1	8.16694	440.1
8.13167	30.4	8.13167	26.1	8.13167	24.4	8.13167	25.1	8.18361	443.4
8.13306	30.1	8.13306	26.2	8.13306	24.5	8.13306	25	8.20028	446.7
8.13444	29.8	8.13444	26.2	8.13444	24.4	8.13444	25	8.21694	452.8
8.13583	30	8.13583	26.1	8.13583	24.5	8.13583	25	8.23361	458
8.13667	30.2	8.13667	26.2	8.13667	24.6	8.13667	25	8.23472	462
8.13806	30.1	8.13806	26.1	8.13806	24.4	8.13806	25	8.25139	465.9
8.13889	30.3	8.13889	26.4	8.13889	24.6	8.13889	25	8.26806	471
8.14	30.2	8.14	26.3	8.14	24.8	8.14	25	8.28472	475.3
8.14139	30.2	8.14139	26.4	8.14139	24.6	8.14139	25	8.30139	480
8.14278	30.2	8.14278	26.3	8.14278	24.7	8.14278	25	8.31778	484.5
8.14417	30.3	8.14417	26.5	8.14417	24.7	8.14417	25	8.33472	487.8
8.14444	30	8.14444	26.5	8.14444	24.5	8.14444	25	8.35111	490.1
8.14583	30.4	8.14583	26.3	8.14583	24.4	8.14583	25	8.36806	492.5
8.14722	30.3	8.14722	26.2	8.14722	24.5	8.14722	25	8.38444	495.9
8.14833	30.4	8.14833	26.4	8.14833	24.3	8.14833	25	8.40139	512
8.14917	30.4	8.14917	26.4	8.14917	24.4	8.14917	24.9	8.41806	519
8.15056	30.5	8.15056	26.4	8.15056	24.6	8.15056	24.9	8.43472	525
8.15167	30.5	8.15167	26.6	8.15167	24.7	8.15167	24.9	8.45139	529
8.15194	30.1	8.15194	26.7	8.15194	24.7	8.15194	24.9	8.46806	535
8.15306	30.1	8.15306	26.5	8.15306	24.6	8.15306	24.9	8.48472	537
8.15444	30.2	8.15444	26	8.15444	24.5	8.15444	24.9	8.50139	541
8.15472	30.2	8.15472	26	8.15472	24.4	8.15472	24.9	8.51806	545
8.15583	30.1	8.15583	25.9	8.15583	24.5	8.15583	24.9	8.53472	553
8.15722	30.1	8.15722	26.1	8.15722	24.4	8.15722	24.9	8.55139	555
8.1575	30.3	8.1575	26.1	8.1575	24.5	8.1575	24.9	8.56806	558
8.15861	30.3	8.15861	25.9	8.15861	24.6	8.15861	24.9	8.58472	566
8.16	30.5	8.16	25.9	8.16	24.6	8.16	25	8.60139	570
8.16028	30.5	8.16028	26	8.16028	24.6	8.16028	25	8.61806	574
8.16083	30.3	8.16083	26.2	8.16083	24.6	8.16083	25	8.63472	580
8.16139	30.5	8.16139	26.4	8.16139	24.6	8.16139	25	8.65139	585
8.16222	30.5	8.16222	26.1	8.16222	24.5	8.16222	25	8.66806	589
8.16361	30.5	8.16361	26.2	8.16361	24.8	8.16361	25	8.68472	596
8.16417	30.5	8.16417	26.2	8.16417	24.8	8.16417	25	8.70111	600
8.165	30.3	8.165	26.3	8.165	24.7	8.165	25	8.71806	607
8.16639	30.4	8.16639	26.3	8.16639	24.7	8.16639	25	8.73472	611
8.16694	30.6	8.16694	26.4	8.16694	24.7	8.16694	25	8.75139	616
8.16778	30.5	8.16778	26.6	8.16778	24.8	8.16778	25	8.76778	622
8.16917	30.9	8.16917	26.5	8.16917	24.8	8.16917	25	8.78472	625
8.16972	30.6	8.16972	26.2	8.16972	24.9	8.16972	25	8.80139	629
8.17056	30.4	8.17056	26	8.17056	24.8	8.17056	25	8.81778	631
8.17111	30.5	8.17111	26	8.17111	24.8	8.17111	25	8.83472	635
8.1725	30.5	8.1725	26.3	8.1725	24.6	8.1725	25	8.85139	642
8.17278	30.6	8.17278	26.3	8.17278	24.6	8.17278	25	8.86778	643
8.17389	30.6	8.17389	26.3	8.17389	24.7	8.17389	25	8.88472	647
8.17528	30.6	8.17528	26.4	8.17528	24.6	8.17528	25	8.90139	652
8.17556	30.5	8.17556	26.4	8.17556	24.6	8.17556	25	8.91778	655
8.17667	30.4	8.17667	26.3	8.17667	24.7	8.17667	25	8.93472	661
8.17806	30.8	8.17806	26.6	8.17806	24.9	8.17806	25	8.95139	669
8.17833	30.7	8.17833	26.7	8.17833	24.7	8.17833	25	8.96778	672
8.17944	30.6	8.17944	26.8	8.17944	24.7	8.17944	25	8.98472	672
8.18083	30.7	8.18083	26.8	8.18083	25.1	8.18083	25	9.00139	678
8.18111	30.7	8.18111	26.4	8.18111	24.9	8.18111	25	9.01778	683
8.18222	30.6	8.18222	26.2	8.18222	24.7	8.18222	25	9.03472	686
8.18361	30.9	8.18361	26.3	8.18361	24.6	8.18361	25	9.05139	692
8.18389	30.8	8.18389	26.3	8.18389	24.8	8.18389	25	9.06806	698
8.185	30.8	8.185	26.4	8.185	24.7	8.185	25	9.08472	703
8.18639	30.9	8.18639	26.4	8.18639	24.8	8.18639	25	9.10139	705
8.18667	30.9	8.18667	26.4	8.18667	24.8	8.18667	25	9.11806	711
8.18778	30.8	8.18778	26.4	8.18778	25	8.18778	25	9.13472	717
8.18806	30.8	8.18806	26.4	8.18806	24.9	8.18806	25.1	9.15111	722
8.18972	30.9	8.18972	26.2	8.18972	24.8	8.18972	25.2	9.16806	726
8.19	30.9	8.19	26.2	8.19	24.8	8.19	25.2	9.18472	727
8.19111	30.7	8.19111	26.1	8.19111	24.7	8.19111	25.2	9.20139	733
8.19139	30.7	8.19139	26.1	8.19139	24.8	8.19139	25.2	9.21806	740
8.19278	30.7	8.19278	25.9	8.19278	24.9	8.19278	25.2	9.23472	746
8.19333	30.7	8.19333	25.9	8.19333	24.8	8.19333	25.2	9.25139	749
8.19417	30.9	8.19417	25.9	8.19417	24.8	8.19417	25.2	9.26806	751
8.19556	31	8.19556	25.9	8.19556	25	8.19556	25.2	9.28444	756
8.19611	30.7	8.19611	25.9	8.19611	24.9	8.19611	25.2	9.30139	761
8.19694	30.8	8.19694	26.1	8.19694	24.8	8.19694	25.2	9.31806	767
8.19833	30.7	8.19833	26.4	8.19833	24.7	8.19833	25.1	9.33444	772
8.19889	31	8.19889	26.4	8.19889	24.7	8.19889	25.1	9.35139	776
8.19972	31	8.19972	26.3	8.19972	24.7	8.19972	25.1	9.36806	776
8.20028	30.7	8.20028	26.4	8.20028	24.7	8.20028	25.1	9.38472	779
8.20167	30.8	8.20167	26.4	8.20167	24.7	8.20167	25.1	9.40139	781
8.20222	31	8.20222	26.5	8.20222	24.7	8.20222	25.1	9.41806	786
8.20306	30.9	8.20306	26.5	8.20306	24.8	8.20306	25.1	9.43444	789
8.20444	30.9	8.20444	26.6	8.20444	24.9	8.20444	25.1	9.45139	794
8.205	30.8	8.205	26.4	8.205	24.9	8.205	25.1	9.46806	798
8.20583	30.8	8.20583	26.4	8.20583	24.9	8.20583	25.1	9.485	802
8.20722	30.8	8.20722	26.4	8.20722	24.7	8.20722	25.1	9.50139	804
8.20778	30.9	8.20778	26.4	8.20778	24.7	8.20778	25.2	9.51806	808
8.20806	30.8	8.20806	26.3	8.20806	24.8	8.20806	25.2	9.53472	811
8.20861	30.9	8.20861	26.3	8.20861	24.9	8.20861	25.2	9.55139	816
8.20944	30.9	8.20944	26.3	8.20944	24.9	8.20944	25.2	9.56806	820
8.21	30.8	8.21	26.2	8.21	25	8.21	25.2	9.58472	825
8.21083	31	8.21083	26	8.21083	24.9	8.21083	25.2	9.60139	830
8.21139	31	8.21139	26	8.21139	24.8	8.21139	25.2	9.61806	834
8.21222	30.9	8.21222	26	8.21222	24.9	8.21222	25.2	9.63472	839
8.21361	30.9	8.21361	26.2	8.21361	25.1	8.21361	25.2	9.65139	842
8.21417	30.9	8.21417	26.3	8.21417	25.1	8.21417	25.2	9.66806	844
8.215	31	8.215	26.4	8.215	24.8	8.215	25.2	9.68472	848
8.21639	31	8.21639	26.3	8.21639	24.7	8.21639	25.2	9.70139	849
8.21694	31.1	8.21694	26.2	8.21694	24.8	8.21694	25.2	9.71833	852
8.21778	31	8.21778	26	8.21778	25	8.21778	25.3	9.73472	854
8.21833	31	8.21833	25.9	8.21833	25.1	8.21833	25.3	9.75139	858
8.21917	30.8	8.21917	25.7	8.21917	25.1	8.21917	25.4	9.76806	865
8.21972	30.7	8.21972	25.7	8.21972	25.1	8.21972	25.4	9.78472	869
8.22028	30.9	8.22028	25.7	8.22028	25.1	8.22028	25.4	9.80139	870
8.22056	30.9	8.22056	25.7	8.22056	25.1	8.22056	25.4	9.81806	877
8.22111	31.1	8.22111	26.1	8.22111	25.2	8.22111	25.4	9.83472	880
8.22167	31	8.22167	26.2	8.22167	25	8.22167	25.4	9.85139	883
8.2225	31.2	8.2225	26.5	8.2225	24.9	8.2225	25.4	9.86806	884
8.22389	31.3	8.22389	26.7	8.22389	24.9	8.22389	25.3	9.88472	886
8.22444	31.3	8.22444	26.8	8.22444	24.9	8.22444	25.3	9.90167	888
8.22528	31.3	8.22528	26.8	8.22528	24.9	8.22528	25.3	9.91806	891
8.22639	31.3	8.22639	26.5	8.22639	24.9	8.22639	25.3	9.93472	896
8.22667	31.2	8.22667	26.5	8.22667	24.8	8.22667	25.3	9.95139	894
8.22722	31	8.22722	26.5	8.22722	24.8	8.22722	25.3	9.96833	896
8.22778	31.2	8.22778	26.6	8.22778	24.9	8.22778	25.3	9.98472	898
8.22861	31.1	8.22861	26.8	8.22861	24.9	8.22861	25.3	10.0014	903
8.22917	31	8.22917	26.7	8.22917	24.8	8.22917	25.3	10.0181	908
8.22944	31	8.22944	26.7	8.22944	24.8	8.22944	25.2	10.035	912
8.23083	31.1	8.23083	26.6	8.23083	24.8	8.23083	25.2	10.0514	915
8.23139	31.2	8.23139	26.4	8.23139	24.8	8.23139	25.2	10.0681	918
8.23278	31.3	8.23278	26.5	8.23278	24.9	8.23278	25.3	10.0847	921
8.23333	31.3	8.23333	26.5	8.23333	25	8.23333	25.3	10.1017	919
8.23361	31.2	8.23361	26.5	8.23361	24.9	8.23361	25.3	10.1181	921
8.235	31.2	8.235	26.3	8.235	24.9	8.235	25.3	10.1347	927
8.23556	31.1	8.23556	26.5	8.23556	24.9	8.23556	25.3	10.1514	931
8.23611	31.2	8.23611	26.4	8.23611	25	8.23611	25.3	10.1683	931
8.23639	31.1	8.23639	26.4	8.23639	24.9	8.23639	25.2	10.1847	932
8.2375	31.4	8.2375	26.5	8.2375	25	8.2375	25.3	10.2014	931
8.23778	31.5	8.23778	26.5	8.23778	25.1	8.23778	25.3	10.2183	937
8.23833	31.3	8.23833	26.5	8.23833	25	8.23833	25.3	10.235	935
8.23972	31.4	8.23972	26.3	8.23972	25	8.23972	25.3	10.2514	946
8.24028	31.3	8.24028	26.3	8.24028	24.9	8.24028	25.3	10.2681	947
8.24056	31.1	8.24056	26.3	8.24056	24.9	8.24056	25.3	10.285	953
8.24111	31	8.24111	26.2	8.24111	24.8	8.24111	25.3	10.3017	952
8.2425	31.3	8.2425	26.7	8.2425	24.8	8.2425	25.3	10.3181	955
8.24306	31.5	8.24306	26.7	8.24306	24.8	8.24306	25.3	10.3347	955
8.24333	31.3	8.24333	26.7	8.24333	24.7	8.24333	25.3	10.3517	957
8.24389	31.3	8.24389	26.7	8.24389	24.7	8.24389	25.3	10.3683	958
8.24528	31.3	8.24528	26.4	8.24528	24.9	8.24528	25.3	10.3847	960
8.24583	31.1	8.24583	26.4	8.24583	24.9	8.24583	25.3	10.4014	967
8.24722	31.3	8.24722	26.4	8.24722	24.8	8.24722	25.4	10.4183	971
8.24806	31.4	8.24806	26.4	8.24806	25.1	8.24806	25.4	10.4347	976
8.24861	31.2	8.24861	26.4	8.24861	25	8.24861	25.4	10.4514	978
8.24944	31.5	8.24944	26.5	8.24944	25.1	8.24944	25.4	10.4681	982
8.25056	31.8	8.25056	26.5	8.25056	25	8.25056	25.4	10.485	983
8.25083	31.6	8.25083	26.5	8.25083	25	8.25083	25.4	10.5014	987
8.25194	31.3	8.25194	26.5	8.25194	25	8.25194	25.4	10.5181	984
8.25278	31.3	8.25278	26.6	8.25278	25.1	8.25278	25.4	10.5347	986
8.25417	31.4	8.25417	26.9	8.25417	24.9	8.25417	25.4	10.5517	989
8.25472	31.3	8.25472	26.7	8.25472	24.8	8.25472	25.4	10.5681	993
8.255	31.6	8.255	26.7	8.255	24.9	8.255	25.4	10.5847	996
8.25639	31.5	8.25639	26.7	8.25639	24.7	8.25639	25.4	10.6014	993
8.2575	31.3	8.2575	26.7	8.2575	24.9	8.2575	25.3	10.6183	993
8.25889	31.7	8.25889	26.8	8.25889	25.1	8.25889	25.3	10.6347	991
8.26028	31.4	8.26028	26.9	8.26028	25.2	8.26028	25.3	10.6514	997
8.26167	31.4	8.26167	27	8.26167	24.7	8.26167	25.3	10.6683	998
8.2625	31.5	8.2625	27	8.2625	24.8	8.2625	25.3	10.685	1000
8.26306	31.5	8.26306	27.1	8.26306	24.8	8.26306	25.3	10.7014	1001
8.26333	31.7	8.26333	26.9	8.26333	24.8	8.26333	25.3	10.7181	1006
8.26389	31.5	8.26389	26.8	8.26389	24.8	8.26389	25.3	10.735	1010
8.26528	31.5	8.26528	26.7	8.26528	24.9	8.26528	25.3	10.7517	1014
8.26583	31.5	8.26583	26.7	8.26583	24.8	8.26583	25.3	10.7681	1014
8.26722	31.2	8.26722	26.6	8.26722	24.8	8.26722	25.3	10.7847	1012
8.2675	31.4	8.2675	26.5	8.2675	24.8	8.2675	25.3	10.8017	1017
8.26861	31.4	8.26861	26.2	8.26861	24.6	8.26861	25.3	10.8183	1021
8.26889	31.5	8.26889	26.2	8.26889	24.7	8.26889	25.3	10.8347	1027
8.27056	31.4	8.27056	26.3	8.27056	24.7	8.27056	25.3	10.8514	1029
8.27194	31.5	8.27194	26.5	8.27194	24.7	8.27194	25.3	10.8683	1032
8.27278	31.6	8.27278	26.6	8.27278	24.6	8.27278	25.3	10.885	1035
8.27333	31.5	8.27333	26.7	8.27333	24.8	8.27333	25.3	10.9014	1035
8.27417	31.5	8.27417	26.9	8.27417	24.9	8.27417	25.3	10.9183	1036
8.27556	31.6	8.27556	27.3	8.27556	25	8.27556	25.3	10.935	1037
8.27639	31.4	8.27639	27.3	8.27639	24.8	8.27639	25.2	10.9517	1041
8.27694	31.4	8.27694	27.3	8.27694	24.8	8.27694	25.2	10.9681	1042
8.27833	31.5	8.27833	27.3	8.27833	24.9	8.27833	25.2	10.985	1046
8.27889	31.5	8.27889	27.3	8.27889	25	8.27889	25.2	11.0017	1044
8.27972	31.5	8.27972	27.2	8.27972	25	8.27972	25.2	11.0181	1043
8.28028	31.4	8.28028	27.3	8.28028	24.8	8.28028	25.2	11.0347	1048
8.28056	31.7	8.28056	27.4	8.28056	24.9	8.28056	25.2	11.0517	1049
8.28167	31.4	8.28167	27.3	8.28167	25	8.28167	25.2	11.0683	1053
8.28194	31.5	8.28194	27.2	8.28194	25	8.28194	25.2	11.0847	1054
8.2825	31.5	8.2825	27.2	8.2825	25	8.2825	25.2	11.1014	1056
8.28306	31.5	8.28306	27.1	8.28306	24.8	8.28306	25.2	11.1183	1055
8.28333	31.5	8.28333	27	8.28333	24.9	8.28333	25.2	11.135	1060
8.28389	31.5	8.28389	26.9	8.28389	25	8.28389	25.2	11.1514	1060
8.28444	31.6	8.28444	26.9	8.28444	25	8.28444	25.2	11.1683	1065
8.28472	31.6	8.28472	26.9	8.28472	24.9	8.28472	25.2	11.185	1066
8.28583	31.8	8.28583	26.9	8.28583	25	8.28583	25.2	11.2017	1067
8.28722	31.8	8.28722	27	8.28722	24.8	8.28722	25.2	11.2181	1069
8.2875	31.9	8.2875	27	8.2875	24.8	8.2875	25.2	11.235	1071
8.28861	31.9	8.28861	27	8.28861	24.8	8.28861	25.2	11.2517	1070
8.28889	31.9	8.28889	27.1	8.28889	24.8	8.28889	25.3	11.2681	1072
8.28944	31.7	8.28944	27.1	8.28944	24.7	8.28944	25.3	11.2847	1072
8.29	31.5	8.29	26.9	8.29	24.8	8.29	25.3	11.3017	1074
8.29083	31.6	8.29083	26.8	8.29083	24.8	8.29083	25.2	11.3183	1072
8.29139	31.8	8.29139	26.7	8.29139	24.8	8.29139	25.2	11.3347	1072
8.29222	31.7	8.29222	27.2	8.29222	24.8	8.29222	25.2	11.3517	1077
8.29361	31.6	8.29361	27	8.29361	24.8	8.29361	25.2	11.3683	1081
8.29417	31.6	8.29417	27.1	8.29417	24.8	8.29417	25.2	11.385	1082
8.29472	31.5	8.29472	27.1	8.29472	24.7	8.29472	25.2	11.4014	1081
8.295	31.7	8.295	27	8.295	24.7	8.295	25.2	11.4183	1079
8.29611	31.8	8.29611	27.2	8.29611	24.8	8.29611	25.2	11.435	1081
8.2975	31.9	8.2975	27	8.2975	24.9	8.2975	25.2	11.4517	1081
8.29889	32	8.29889	26.7	8.29889	24.9	8.29889	25.2	11.4681	1082
8.29917	31.9	8.29917	26.7	8.29917	24.8	8.29917	25.2	11.485	1082
8.29972	32	8.29972	26.7	8.29972	24.8	8.29972	25.2	11.5017	1079
8.30028	31.9	8.30028	26.7	8.30028	24.9	8.30028	25.2	11.5181	1084
8.30056	31.7	8.30056	26.7	8.30056	24.9	8.30056	25.2	11.535	1084
8.30111	31.7	8.30111	26.6	8.30111	24.7	8.30111	25.2	11.5517	1086
8.30167	31.7	8.30167	26.7	8.30167	24.7	8.30167	25.3	11.5683	1086
8.30194	31.7	8.30194	26.8	8.30194	24.9	8.30194	25.3	11.5847	1087
8.3025	31.8	8.3025	27	8.3025	25	8.3025	25.3	11.6017	1086
8.30306	31.6	8.30306	27.1	8.30306	25	8.30306	25.3	11.6183	1088
8.30333	31.6	8.30333	27.3	8.30333	25.1	8.30333	25.3	11.635	1088
8.30389	31.6	8.30389	27.4	8.30389	25.2	8.30389	25.3	11.6517	1089
8.30444	31.6	8.30444	27.5	8.30444	25.2	8.30444	25.3	11.6683	1094
8.30472	31.8	8.30472	27.4	8.30472	25.3	8.30472	25.3	11.685	1089
8.30528	31.8	8.30528	27.4	8.30528	25.2	8.30528	25.3	11.7014	1087
8.30583	31.9	8.30583	27.3	8.30583	25.2	8.30583	25.3	11.7183	1089
8.30611	32	8.30611	27.2	8.30611	25.2	8.30611	25.3	11.735	1091
8.30667	32.1	8.30667	27.1	8.30667	25.2	8.30667	25.3	11.7517	1087
8.30722	32	8.30722	27.2	8.30722	25	8.30722	25.3	11.7681	1088
8.30778	32.1	8.30778	27.3	8.30778	25.1	8.30778	25.3	11.785	1084
8.30806	31.7	8.30806	27	8.30806	25	8.30806	25.3	11.8017	1089
8.30861	31.9	8.30861	27	8.30861	25	8.30861	25.3	11.8183	1089
8.30917	32.1	8.30917	26.8	8.30917	24.9	8.30917	25.3	11.835	1087
8.30944	31.9	8.30944	26.8	8.30944	25	8.30944	25.3	11.8517	1083
8.31	31.8	8.31	26.8	8.31	25	8.31	25.3	11.8683	1087
8.31056	31.7	8.31056	26.8	8.31056	25.1	8.31056	25.3	11.8847	1084
8.31083	31.7	8.31083	26.8	8.31083	25.2	8.31083	25.3	11.9017	1087
8.31139	31.6	8.31139	26.8	8.31139	25.2	8.31139	25.3	11.9183	1089
8.31194	31.8	8.31194	26.9	8.31194	25.1	8.31194	25.3	11.935	1087
8.31222	31.9	8.31222	26.9	8.31222	25.1	8.31222	25.3	11.9517	1087
8.31278	31.9	8.31278	26.7	8.31278	24.9	8.31278	25.3	11.9683	1085
8.31333	31.7	8.31333	26.7	8.31333	24.8	8.31333	25.3	11.985	1083
8.31361	31.6	8.31361	26.6	8.31361	24.9	8.31361	25.3	12.0017	1084
8.31417	31.6	8.31417	26.6	8.31417	25	8.31417	25.3	12.0183	1083
8.31472	31.7	8.31472	26.5	8.31472	25	8.31472	25.3	12.035	1080
8.315	31.7	8.315	26.5	8.315	24.9	8.315	25.3	12.0517	1081
8.31556	31.7	8.31556	26.5	8.31556	24.9	8.31556	25.3	12.0681	1083
8.31611	31.8	8.31611	26.6	8.31611	25	8.31611	25.3	12.085	1082
8.31639	31.7	8.31639	26.5	8.31639	25.1	8.31639	25.3	12.1017	1080
8.31694	31.9	8.31694	26.6	8.31694	25.3	8.31694	25.3	12.1183	1082
8.3175	31.8	8.3175	26.6	8.3175	25.3	8.3175	25.3	12.135	1083
8.31778	32	8.31778	26.6	8.31778	25.1	8.31778	25.3	12.1517	1083
8.31833	31.8	8.31833	26.4	8.31833	25	8.31833	25.3	12.1683	1078
8.31889	31.8	8.31889	26.4	8.31889	25	8.31889	25.3	12.1853	1076
8.31917	32.1	8.31917	26.5	8.31917	25	8.31917	25.3	12.2017	1079
8.31972	31.9	8.31972	26.6	8.31972	25.1	8.31972	25.3	12.2183	1075
8.32028	31.9	8.32028	26.5	8.32028	25.1	8.32028	25.3	12.235	1074
8.32056	31.8	8.32056	26.3	8.32056	24.9	8.32056	25.3	12.2517	1076
8.32111	31.8	8.32111	26.2	8.32111	24.9	8.32111	25.3	12.2683	1076
8.32167	32.1	8.32167	26.2	8.32167	25	8.32167	25.3	12.285	1075
8.32194	32.2	8.32194	26.2	8.32194	24.9	8.32194	25.3	12.3017	1073
8.3225	32.1	8.3225	26.4	8.3225	25	8.3225	25.3	12.3183	1068
8.32306	32.3	8.32306	26.4	8.32306	25	8.32306	25.3	12.335	1068
8.32333	32.3	8.32333	26.4	8.32333	25.1	8.32333	25.3	12.3517	1065
8.32389	32.1	8.32389	26.4	8.32389	25.1	8.32389	25.3	12.3683	1064
8.32444	32.1	8.32444	26.4	8.32444	25	8.32444	25.3	12.385	1065
8.32472	31.9	8.32472	26.3	8.32472	24.9	8.32472	25.3	12.4017	1061
8.32528	31.9	8.32528	26.3	8.32528	24.8	8.32528	25.3	12.4183	1062
8.32583	32.1	8.32583	26.4	8.32583	24.9	8.32583	25.3	12.435	1063
8.32611	32	8.32611	26.5	8.32611	24.9	8.32611	25.3	12.4517	1059
8.32667	31.9	8.32667	26.5	8.32667	24.9	8.32667	25.3	12.4683	1056
8.32722	32	8.32722	26.6	8.32722	25	8.32722	25.3	12.4853	1057
8.32778	31.9	8.32778	26.6	8.32778	24.9	8.32778	25.3	12.5017	1056
8.32806	31.9	8.32806	26.5	8.32806	25	8.32806	25.3	12.5183	1052
8.32861	32.1	8.32861	26.6	8.32861	24.9	8.32861	25.3	12.535	1055
8.32917	31.9	8.32917	26.6	8.32917	24.8	8.32917	25.3	12.5517	1052
8.32944	31.8	8.32944	26.7	8.32944	24.9	8.32944	25.3	12.5683	1053
8.33	31.8	8.33	26.6	8.33	24.9	8.33	25.3	12.585	1054
8.33056	32	8.33056	26.5	8.33056	24.9	8.33056	25.3	12.6019	1053
8.33083	32	8.33083	26.5	8.33083	25	8.33083	25.3	12.6183	1053
8.33139	31.9	8.33139	26.3	8.33139	25	8.33139	25.3	12.635	1053
8.33194	31.9	8.33194	26.3	8.33194	25	8.33194	25.3	12.6517	1051
8.33222	31.9	8.33222	26.3	8.33222	25	8.33222	25.3	12.6683	1049
8.33278	32.1	8.33278	26.5	8.33278	25	8.33278	25.3	12.685	1047
8.33333	32	8.33333	26.5	8.33333	24.8	8.33333	25.3	12.7017	1046
8.33361	32	8.33361	26.5	8.33361	24.8	8.33361	25.3	12.7186	1044
8.33417	32.2	8.33417	26.5	8.33417	24.8	8.33417	25.3	12.735	1043
8.33472	32	8.33472	26.4	8.33472	24.7	8.33472	25.3	12.7517	1040
8.335	32	8.335	26.5	8.335	24.7	8.335	25.3	12.7683	1036
8.33556	32.1	8.33556	26.5	8.33556	24.7	8.33556	25.3	12.785	1038
8.33611	32.1	8.33611	26.5	8.33611	25	8.33611	25.3	12.8017	1038
8.33639	32	8.33639	26.6	8.33639	24.9	8.33639	25.3	12.8183	1038
8.33694	31.9	8.33694	26.6	8.33694	24.9	8.33694	25.3	12.8353	1036
8.3375	32	8.3375	26.7	8.3375	24.9	8.3375	25.3	12.8517	1034
8.33778	32.1	8.33778	26.8	8.33778	25	8.33778	25.3	12.8683	1031
8.33833	31.9	8.33833	26.8	8.33833	25	8.33833	25.3	12.8853	1031
8.33889	32	8.33889	27	8.33889	25	8.33889	25.3	12.9017	1030
8.33917	32.1	8.33917	26.9	8.33917	25	8.33917	25.3	12.9183	1028
8.33972	32.1	8.33972	27	8.33972	25.1	8.33972	25.3	12.935	1026
8.34028	32	8.34028	27.1	8.34028	25.1	8.34028	25.3	12.9519	1021
8.34056	32.1	8.34056	27.1	8.34056	25.1	8.34056	25.3	12.9683	1019
8.34111	32	8.34111	27.1	8.34111	25.1	8.34111	25.3	12.985	1017
8.34167	32.2	8.34167	27.2	8.34167	25.1	8.34167	25.3	13.0019	1018
8.34194	32.1	8.34194	27.2	8.34194	25	8.34194	25.3	13.0183	1013
8.3425	32.2	8.3425	27	8.3425	25	8.3425	25.3	13.035	1013
8.34306	32.2	8.34306	26.7	8.34306	25.1	8.34306	25.3	13.0517	1011
8.34333	32.2	8.34333	26.7	8.34333	25.1	8.34333	25.3	13.0686	1009
8.34389	32.1	8.34389	26.7	8.34389	25.1	8.34389	25.3	13.085	1010
8.34444	32	8.34444	26.7	8.34444	25	8.34444	25.3	13.1017	1008
8.34472	32.1	8.34472	26.7	8.34472	25.2	8.34472	25.3	13.1186	1006
8.34528	31.9	8.34528	26.7	8.34528	25	8.34528	25.3	13.135	1003
8.34583	32.1	8.34583	26.7	8.34583	24.9	8.34583	25.3	13.1517	1000
8.34611	32.3	8.34611	26.6	8.34611	25	8.34611	25.3	13.1683	999
8.34667	32.3	8.34667	26.6	8.34667	25	8.34667	25.3	13.1853	996
8.34722	32.3	8.34722	26.6	8.34722	25	8.34722	25.3	13.2017	999
8.3475	32.1	8.3475	26.7	8.3475	25.1	8.3475	25.3	13.2183	996
8.34806	32.3	8.34806	26.5	8.34806	25.2	8.34806	25.4	13.2353	998
8.34861	32.2	8.34861	26.4	8.34861	25.3	8.34861	25.4	13.2517	996
8.34889	32	8.34889	26.3	8.34889	25.2	8.34889	25.4	13.2683	994
8.34944	32.1	8.34944	26.5	8.34944	25	8.34944	25.4	13.2853	993
8.35	32.1	8.35	26.7	8.35	25.1	8.35	25.3	13.3019	986
8.35028	32.2	8.35028	26.9	8.35028	25.1	8.35028	25.3	13.3183	984
8.35083	32.1	8.35083	27	8.35083	25.1	8.35083	25.3	13.335	981
8.35139	32.1	8.35139	27.2	8.35139	25.1	8.35139	25.3	13.3519	978
8.35167	32	8.35167	26.9	8.35167	25	8.35167	25.3	13.3683	974
8.35222	32	8.35222	26.9	8.35222	25.2	8.35222	25.3	13.385	972
8.35278	32.1	8.35278	26.9	8.35278	25.3	8.35278	25.3	13.4019	973
8.35306	32.3	8.35306	26.9	8.35306	25.3	8.35306	25.3	13.4186	970
8.35361	32.3	8.35361	26.9	8.35361	25.2	8.35361	25.3	13.435	967
8.35444	32.2	8.35444	26.8	8.35444	25.1	8.35444	25.3	13.4519	963
8.355	32.3	8.355	26.8	8.355	25.1	8.355	25.3	13.4686	962
8.35639	32.3	8.35639	26.6	8.35639	25.1	8.35639	25.3	13.485	958
8.35694	32.4	8.35694	26.5	8.35694	25	8.35694	25.3	13.5017	958
8.3575	32.3	8.3575	26.4	8.3575	24.9	8.3575	25.3	13.5186	956
8.35778	32.4	8.35778	26.4	8.35778	25	8.35778	25.3	13.535	953
8.35833	32.2	8.35833	26.4	8.35833	24.9	8.35833	25.3	13.5517	950
8.35889	32.4	8.35889	26.5	8.35889	24.9	8.35889	25.3	13.5686	949
8.35972	32.2	8.35972	26.6	8.35972	25.1	8.35972	25.3	13.5853	945
8.36056	32.2	8.36056	26.4	8.36056	25.1	8.36056	25.3	13.6017	944
8.36111	32.4	8.36111	26.4	8.36111	25.1	8.36111	25.3	13.6186	941
8.36167	32.3	8.36167	26.4	8.36167	25.1	8.36167	25.3	13.6353	937
8.36194	32.2	8.36194	26.4	8.36194	25	8.36194	25.3	13.6517	937
8.36306	32.5	8.36306	26.7	8.36306	25.2	8.36306	25.3	13.6683	933
8.36389	32.4	8.36389	26.7	8.36389	25.1	8.36389	25.3	13.6853	931
8.36444	32.4	8.36444	26.7	8.36444	25.1	8.36444	25.3	13.7019	931
8.36528	32.4	8.36528	26.8	8.36528	25	8.36528	25.4	13.7183	927
8.36583	32.3	8.36583	26.6	8.36583	24.8	8.36583	25.4	13.7353	924
8.36611	32.1	8.36611	26.5	8.36611	24.8	8.36611	25.4	13.7519	921
8.36667	32.1	8.36667	26.5	8.36667	25.2	8.36667	25.4	13.7683	921
8.3675	32	8.3675	26.7	8.3675	24.9	8.3675	25.4	13.785	916
8.36806	31.7	8.36806	26.8	8.36806	24.9	8.36806	25.4	13.8019	912
8.36889	31.8	8.36889	26.9	8.36889	25	8.36889	25.4	13.8186	909
8.36944	31.7	8.36944	27	8.36944	25	8.36944	25.4	13.835	905
8.37	31.7	8.37	27.1	8.37	24.9	8.37	25.4	13.8519	907
8.37028	32	8.37028	27.1	8.37028	25	8.37028	25.4	13.8686	900
8.37083	31.9	8.37083	26.9	8.37083	25	8.37083	25.4	13.885	899
8.37194	31.9	8.37194	27	8.37194	25.1	8.37194	25.4	13.9019	895
8.37222	31.9	8.37222	27	8.37222	25	8.37222	25.4	13.9186	893
8.37278	31.9	8.37278	27	8.37278	25.1	8.37278	25.4	13.9353	888
8.37333	31.6	8.37333	27.1	8.37333	25	8.37333	25.4	13.9517	886
8.37361	31.8	8.37361	27.1	8.37361	25	8.37361	25.4	13.9686	883
8.37417	31.9	8.37417	27.1	8.37417	24.9	8.37417	25.4	13.9853	882
8.37472	31.8	8.37472	27.1	8.37472	24.9	8.37472	25.4	14.0017	878
8.375	31.9	8.375	27	8.375	24.8	8.375	25.4	14.0186	873
8.37556	31.7	8.37556	26.9	8.37556	24.9	8.37556	25.4	14.0353	874
8.37611	31.8	8.37611	26.8	8.37611	24.9	8.37611	25.4	14.0517	873
8.37639	31.7	8.37639	26.7	8.37639	25	8.37639	25.4	14.0683	868
8.37694	31.6	8.37694	26.7	8.37694	24.8	8.37694	25.4	14.0853	864
8.37778	31.8	8.37778	26.5	8.37778	25	8.37778	25.4	14.1019	861
8.37833	31.8	8.37833	26.7	8.37833	25	8.37833	25.4	14.1183	859
8.37889	31.8	8.37889	26.7	8.37889	25.1	8.37889	25.4	14.1353	858
8.37917	31.7	8.37917	26.7	8.37917	25	8.37917	25.4	14.1519	855
8.37972	31.9	8.37972	26.7	8.37972	25	8.37972	25.4	14.1683	853
8.38056	31.9	8.38056	26.7	8.38056	25	8.38056	25.4	14.1853	847
8.38111	32.1	8.38111	26.7	8.38111	25	8.38111	25.4	14.2019	847
8.38194	32	8.38194	26.7	8.38194	25.2	8.38194	25.4	14.2186	844
8.3825	32	8.3825	26.9	8.3825	25.2	8.3825	25.4	14.235	839
8.38306	32.1	8.38306	26.9	8.38306	25.2	8.38306	25.4	14.2519	837
8.38361	32.1	8.38361	26.9	8.38361	25.2	8.38361	25.4	14.2686	835
8.38444	32.3	8.38444	26.9	8.38444	25.1	8.38444	25.4	14.285	832
8.385	32.2	8.385	26.9	8.385	25	8.385	25.4	14.3019	830
8.38583	32	8.38583	26.9	8.38583	25	8.38583	25.4	14.3186	826
8.38639	32	8.38639	26.9	8.38639	25.1	8.38639	25.4	14.3353	824
8.38722	32.1	8.38722	27	8.38722	25.3	8.38722	25.4	14.3517	820
8.38778	32.3	8.38778	26.9	8.38778	25.1	8.38778	25.4	14.3686	819
8.38806	32.2	8.38806	26.8	8.38806	25	8.38806	25.4	14.3853	818
8.38861	32.2	8.38861	27	8.38861	25	8.38861	25.4	14.4017	813
8.38917	32.3	8.38917	27.2	8.38917	25	8.38917	25.4	14.4186	812
8.38944	32.2	8.38944	27.3	8.38944	25.2	8.38944	25.4	14.4353	810
8.39	32	8.39	27.4	8.39	25.2	8.39	25.3	14.4519	805
8.39056	32.1	8.39056	27.4	8.39056	25.3	8.39056	25.3	14.4686	800
8.39083	32.3	8.39083	27.6	8.39083	25.3	8.39083	25.3	14.4853	798
8.39139	32.3	8.39139	27.7	8.39139	25.2	8.39139	25.3	14.5019	793
8.39222	32.2	8.39222	27.6	8.39222	25	8.39222	25.3	14.5183	787
8.39278	32.2	8.39278	27.4	8.39278	25.2	8.39278	25.3	14.5353	789
8.39333	32.2	8.39333	27.3	8.39333	25	8.39333	25.3	14.5519	783
8.39361	32.3	8.39361	27.3	8.39361	24.9	8.39361	25.3	14.5686	781
8.39472	32.3	8.39472	27.6	8.39472	25.1	8.39472	25.3	14.5853	777
8.395	32	8.395	27.6	8.395	25.1	8.395	25.3	14.6019	775
8.39611	32.5	8.39611	27.5	8.39611	25.2	8.39611	25.3	14.6186	770
8.39639	32.3	8.39639	27.4	8.39639	25.2	8.39639	25.3	14.635	767
8.3975	32.4	8.3975	27.5	8.3975	25.2	8.3975	25.3	14.6519	766
8.39778	32.3	8.39778	27.5	8.39778	25.2	8.39778	25.3	14.6686	763
8.39889	32.3	8.39889	27.7	8.39889	25.4	8.39889	25.3	14.6853	758
8.39944	32.1	8.39944	27.7	8.39944	25.3	8.39944	25.3	14.7019	755
8.39972	32.4	8.39972	27.6	8.39972	25.3	8.39972	25.3	14.7186	753
8.40111	32.3	8.40111	27.7	8.40111	25.5	8.40111	25.3	14.7353	750
8.40167	32.4	8.40167	27.9	8.40167	25.3	8.40167	25.3	14.7519	750
8.4025	32.2	8.4025	28	8.4025	25.2	8.4025	25.3	14.7686	747
8.40306	32.3	8.40306	28	8.40306	25.2	8.40306	25.3	14.7853	744
8.40444	32.4	8.40444	27.5	8.40444	25.2	8.40444	25.3	14.8017	738
8.405	32.2	8.405	27.3	8.405	25.2	8.405	25.3	14.8186	732
8.40583	32.2	8.40583	26.9	8.40583	25.3	8.40583	25.4	14.8353	728
8.40639	32.3	8.40639	26.9	8.40639	25.4	8.40639	25.5	14.8519	725
8.40667	32.4	8.40667	26.9	8.40667	25.3	8.40667	25.5	14.8686	722
8.40722	32.3	8.40722	26.8	8.40722	25.4	8.40722	25.5	14.8853	716
8.40861	32.5	8.40861	26.7	8.40861	25.5	8.40861	25.5	14.9019	714
8.40917	32.4	8.40917	26.7	8.40917	25.3	8.40917	25.5	14.9183	711
8.41	32.5	8.41	26.9	8.41	25.4	8.41	25.5	14.9353	707
8.41056	32.4	8.41056	26.9	8.41056	25.5	8.41056	25.5	14.9519	705
8.41333	32.4	8.41333	26.9	8.41333	25.5	8.41333	25.5	14.9686	703
8.41361	32.3	8.41361	26.9	8.41361	25.5	8.41361	25.5	14.9853	699
8.41472	32.2	8.41472	26.8	8.41472	25.3	8.41472	25.5	15.0019	694
8.415	32.3	8.415	26.8	8.415	25.4	8.415	25.5	15.0186	691
8.41667	32.4	8.41667	27.1	8.41667	25.4	8.41667	25.5	15.035	689
8.41806	32.3	8.41806	27.1	8.41806	25.5	8.41806	25.5	15.0519	686
8.41889	32.5	8.41889	27.3	8.41889	25.5	8.41889	25.5	15.0686	680
8.42028	32.5	8.42028	27.1	8.42028	25.5	8.42028	25.5	15.0853	674
8.42167	32.5	8.42167	27.6	8.42167	25.3	8.42167	25.5	15.1019	671
8.42306	32.4	8.42306	27.6	8.42306	25.3	8.42306	25.4	15.1186	666
8.42444	32.4	8.42444	26.9	8.42444	25.4	8.42444	25.4	15.1353	663
8.425	32.4	8.425	26.8	8.425	25.4	8.425	25.4	15.1519	658
8.42583	32.2	8.42583	26.7	8.42583	25.2	8.42583	25.4	15.1686	655
8.42667	32.4	8.42667	27.2	8.42667	25.4	8.42667	25.4	15.1853	647
8.42806	32.3	8.42806	27.5	8.42806	25.2	8.42806	25.4	15.2019	648
8.42944	32.4	8.42944	27.3	8.42944	25.2	8.42944	25.4	15.2186	640
8.43083	32.4	8.43083	27.3	8.43083	25.1	8.43083	25.4	15.2353	636
8.43222	32.4	8.43222	27.3	8.43222	25.3	8.43222	25.4	15.2519	637
8.43361	32.4	8.43361	27.2	8.43361	25.4	8.43361	25.4	15.2689	629
8.43417	32.6	8.43417	27.3	8.43417	25.3	8.43417	25.4	15.2853	629
8.43556	32.6	8.43556	27.3	8.43556	25.5	8.43556	25.4	15.3019	619
8.43611	32.7	8.43611	27.3	8.43611	25.5	8.43611	25.4	15.3189	611
8.4375	32.7	8.4375	27.5	8.4375	25.4	8.4375	25.4	15.3353	607
8.43833	32.5	8.43833	27.6	8.43833	25.5	8.43833	25.4	15.3519	603
8.43972	32.6	8.43972	27.4	8.43972	25.7	8.43972	25.3	15.3686	596
8.44111	32.5	8.44111	27.4	8.44111	25.5	8.44111	25.3	15.3856	590
8.4425	32.8	8.4425	27.7	8.4425	25.5	8.4425	25.3	15.4019	586
8.44389	32.7	8.44389	27.7	8.44389	25.7	8.44389	25.3	15.4186	580
8.44528	32.7	8.44528	27.2	8.44528	25.5	8.44528	25.3	15.4356	583
8.44583	32.7	8.44583	27.3	8.44583	25.5	8.44583	25.3	15.4519	567
8.44722	32.6	8.44722	27.2	8.44722	25.6	8.44722	25.3	15.4686	569
8.44861	32.7	8.44861	27.2	8.44861	25.6	8.44861	25.3	15.4853	563
8.44889	32.9	8.44889	27.2	8.44889	25.5	8.44889	25.3	15.5022	557
8.44944	32.8	8.44944	27.2	8.44944	25.5	8.44944	25.3	15.5186	550
8.45	32.9	8.45	27.5	8.45	25.5	8.45	25.3	15.5353	551
8.45028	32.8	8.45028	27.6	8.45028	25.6	8.45028	25.3	15.5522	537
8.45139	32.9	8.45139	27.8	8.45139	25.8	8.45139	25.3	15.5686	529
8.45278	32.7	8.45278	27.8	8.45278	25.6	8.45278	25.3	15.5853	526
8.45417	32.6	8.45417	27.7	8.45417	25.6	8.45417	25.3	15.6019	499.9
8.45444	32.7	8.45444	27.6	8.45444	25.5	8.45444	25.3	15.6189	493.6
8.45583	32.8	8.45583	27.4	8.45583	25.4	8.45583	25.3	15.6353	490.9
8.45722	33	8.45722	26.9	8.45722	25.4	8.45722	25.4	15.6519	490.8
8.45778	32.8	8.45778	26.9	8.45778	25.6	8.45778	25.4	15.6689	487.9
8.45861	32.9	8.45861	27.8	8.45861	25.7	8.45861	25.6	15.6853	476.8
8.46	32.7	8.46	27.5	8.46	25.7	8.46	25.6	15.7022	473.8
8.46056	32.9	8.46056	27.5	8.46056	25.7	8.46056	25.6	15.7186	467.9
8.46111	33	8.46111	27.5	8.46111	25.9	8.46111	25.6	15.7356	459.5
8.46194	32.8	8.46194	27.4	8.46194	25.8	8.46194	25.6	15.7519	456.6
8.46333	33	8.46333	27.3	8.46333	25.6	8.46333	25.6	15.7686	452.3
8.46472	32.6	8.46472	27.1	8.46472	25.7	8.46472	25.5	15.7856	449
8.46583	32.8	8.46583	27.2	8.46583	25.7	8.46583	25.5	15.8019	444.4
8.46722	32.8	8.46722	27.2	8.46722	25.6	8.46722	25.4	15.8189	436.5
8.4675	32.9	8.4675	27.2	8.4675	25.7	8.4675	25.4	15.8353	435.1
8.46889	32.8	8.46889	27.5	8.46889	25.7	8.46889	25.4	15.8519	430.8
8.46944	33	8.46944	27.6	8.46944	25.7	8.46944	25.4	15.8689	427.3
8.47083	33	8.47083	27.5	8.47083	25.6	8.47083	25.4	15.8853	423.6
8.47139	33.1	8.47139	27.5	8.47139	25.6	8.47139	25.4	15.9022	419
8.47278	32.8	8.47278	27.4	8.47278	25.6	8.47278	25.4	15.9186	414.2
8.47361	32.8	8.47361	27.4	8.47361	25.7	8.47361	25.4	15.9356	411.7
8.47417	32.8	8.47417	27.4	8.47417	25.8	8.47417	25.4	15.9522	409.4
8.47444	32.8	8.47444	27.4	8.47444	25.8	8.47444	25.4	15.9686	407.2
8.475	32.8	8.475	27.4	8.475	25.8	8.475	25.4	15.9856	403.1
8.47583	33	8.47583	27.6	8.47583	25.7	8.47583	25.4	16.0019	398.5
8.47722	33	8.47722	27.5	8.47722	25.5	8.47722	25.4	16.0189	393.6
8.47778	33.2	8.47778	27.3	8.47778	25.5	8.47778	25.4	16.0356	389.5
8.47917	32.7	8.47917	26.9	8.47917	25.6	8.47917	25.5	16.0519	387.1
8.47972	32.8	8.47972	26.9	8.47972	25.6	8.47972	25.6	16.0689	385.5
8.48111	32.8	8.48111	26.5	8.48111	25.5	8.48111	25.6	16.0853	382.7
8.48139	32.8	8.48139	26.6	8.48139	25.6	8.48139	25.6	16.1022	380
8.48278	33.2	8.48278	26.6	8.48278	25.7	8.48278	25.7	16.1189	374.9
8.48417	32.9	8.48417	26.6	8.48417	25.6	8.48417	25.6	16.1356	371.8
8.48472	33	8.48472	26.7	8.48472	25.6	8.48472	25.6	16.1522	368.5
8.48556	33	8.48556	26.9	8.48556	25.4	8.48556	25.6	16.1686	362.8
8.48667	32.8	8.48667	27	8.48667	25.4	8.48667	25.6	16.1856	362
8.48722	32.9	8.48722	27.2	8.48722	25.4	8.48722	25.6	16.2019	359.8
8.48861	33	8.48861	27.5	8.48861	25.7	8.48861	25.5	16.2189	357.5
8.49	33.2	8.49	27.4	8.49	25.8	8.49	25.5	16.2356	353.2
8.49028	33.1	8.49028	27.3	8.49028	25.8	8.49028	25.5	16.2519	351.4
8.49167	32.9	8.49167	27.1	8.49167	25.8	8.49167	25.5	16.2689	347.3
8.49306	33	8.49306	27	8.49306	25.6	8.49306	25.5	16.2853	340.3
8.49444	33.1	8.49444	27.3	8.49444	25.7	8.49444	25.5	16.3022	339.3
8.495	33.2	8.495	27.3	8.495	25.6	8.495	25.5	16.3189	336
8.49639	33	8.49639	27.7	8.49639	25.6	8.49639	25.5	16.3356	330.5
8.49778	33	8.49778	27.8	8.49778	25.9	8.49778	25.5	16.3522	331.4
8.49917	33.1	8.49917	27.6	8.49917	25.5	8.49917	25.5	16.3686	326.6
8.49972	33.2	8.49972	27.8	8.49972	25.6	8.49972	25.5	16.3856	321.9
8.50111	33.1	8.50111	28	8.50111	25.6	8.50111	25.5	16.4022	320.1
8.5025	33.1	8.5025	27.8	8.5025	25.7	8.5025	25.5	16.4189	315
8.50278	33.1	8.50278	27.8	8.50278	25.7	8.50278	25.5	16.4356	313.3
8.50417	33.1	8.50417	27.7	8.50417	25.7	8.50417	25.5	16.4522	308.6
8.50472	33.2	8.50472	27.6	8.50472	25.7	8.50472	25.5	16.4689	305.6
8.50611	33.3	8.50611	27.3	8.50611	25.9	8.50611	25.4	16.4853	303
8.50667	33.1	8.50667	27.3	8.50667	25.8	8.50667	25.4	16.5022	302
8.50694	33.1	8.50694	27.4	8.50694	25.8	8.50694	25.4	16.5189	297.6
8.5075	33.1	8.5075	27.5	8.5075	25.7	8.5075	25.4	16.5356	292
8.50889	33	8.50889	27.4	8.50889	25.6	8.50889	25.4	16.5522	288.9
8.50944	33.2	8.50944	27.6	8.50944	26	8.50944	25.4	16.5686	286
8.50972	33.1	8.50972	27.6	8.50972	25.9	8.50972	25.4	16.5856	284.6
8.51111	33.2	8.51111	27.8	8.51111	25.8	8.51111	25.4	16.6022	281.3
8.5125	33	8.5125	27.5	8.5125	25.7	8.5125	25.4	16.6189	273.7
8.51306	33.1	8.51306	27.5	8.51306	25.8	8.51306	25.4	16.6356	268.5
8.51361	33.1	8.51361	27.5	8.51361	25.6	8.51361	25.4	16.6522	267.8
8.51389	33.3	8.51389	27.6	8.51389	25.6	8.51389	25.4	16.6689	264.1
8.51444	33.4	8.51444	27.7	8.51444	25.8	8.51444	25.4	16.6853	258.3
8.515	33.3	8.515	27.8	8.515	25.9	8.515	25.4	16.7022	255.3
8.51528	33.4	8.51528	27.8	8.51528	25.9	8.51528	25.4	16.7189	250.5
8.51583	33.3	8.51583	27.7	8.51583	25.8	8.51583	25.4	16.7356	248.6
8.51639	33.3	8.51639	27.7	8.51639	25.8	8.51639	25.4	16.7522	245.5
8.51667	33.4	8.51667	27.7	8.51667	25.8	8.51667	25.5	16.7689	240.9
8.51722	33.3	8.51722	27.7	8.51722	25.8	8.51722	25.4	16.7856	238.6
8.51778	33.4	8.51778	27.6	8.51778	25.7	8.51778	25.4	16.8022	237.8
8.51806	33.4	8.51806	27.4	8.51806	25.7	8.51806	25.4	16.8189	231.5
8.51861	33.4	8.51861	27.2	8.51861	25.6	8.51861	25.4	16.8356	227.7
8.51917	33.2	8.51917	27.1	8.51917	25.8	8.51917	25.4	16.8522	225.6
8.51972	33.1	8.51972	26.9	8.51972	25.8	8.51972	25.4	16.8689	223.4
8.52	33.3	8.52	26.9	8.52	25.7	8.52	25.4	16.8856	218.8
8.52056	33.1	8.52056	26.9	8.52056	25.5	8.52056	25.4	16.9022	215.1
8.52111	33	8.52111	26.9	8.52111	25.6	8.52111	25.4	16.9189	213.1
8.52139	33	8.52139	27	8.52139	25.6	8.52139	25.4	16.9356	208.1
8.52194	33.1	8.52194	27.3	8.52194	25.8	8.52194	25.4	16.9522	205.5
8.5225	33.1	8.5225	27.3	8.5225	25.8	8.5225	25.4	16.9689	204.1
8.52278	33.3	8.52278	27.3	8.52278	25.6	8.52278	25.4	16.9856	190.9
8.52333	33.2	8.52333	27.3	8.52333	25.7	8.52333	25.4	17.0022	190
8.52389	33.1	8.52389	27.3	8.52389	25.7	8.52389	25.4
8.52417	33.1	8.52417	27.3	8.52417	25.7	8.52417	25.4
8.52472	33.1	8.52472	27.3	8.52472	25.6	8.52472	25.4
8.52528	33.1	8.52528	27.5	8.52528	25.7	8.52528	25.4
8.52556	33.2	8.52556	27.6	8.52556	25.8	8.52556	25.4
8.52611	33.4	8.52611	27.7	8.52611	25.8	8.52611	25.4
8.52667	33.4	8.52667	27.7	8.52667	26	8.52667	25.4
8.52694	33.4	8.52694	27.7	8.52694	26	8.52694	25.4
8.5275	33.3	8.5275	27.7	8.5275	25.9	8.5275	25.4
8.52806	33.4	8.52806	27.6	8.52806	25.9	8.52806	25.4
8.52833	33.3	8.52833	27.6	8.52833	25.7	8.52833	25.4
8.52889	33.4	8.52889	27.5	8.52889	25.8	8.52889	25.4
8.52944	33.4	8.52944	27.2	8.52944	25.8	8.52944	25.4
8.52972	33.4	8.52972	27.2	8.52972	25.7	8.52972	25.4
8.53028	33.5	8.53028	27.2	8.53028	25.7	8.53028	25.4
8.53083	33.4	8.53083	27.1	8.53083	25.8	8.53083	25.4
8.53139	33.5	8.53139	27.3	8.53139	25.9	8.53139	25.4
8.53167	33.5	8.53167	27.3	8.53167	25.9	8.53167	25.4
8.53222	33.4	8.53222	27.1	8.53222	25.8	8.53222	25.4
8.53278	33.4	8.53278	27	8.53278	25.9	8.53278	25.4
8.53306	33.2	8.53306	26.9	8.53306	25.9	8.53306	25.4
8.53361	33.2	8.53361	26.7	8.53361	25.9	8.53361	25.5
8.53417	33.4	8.53417	26.7	8.53417	25.7	8.53417	25.6
8.53444	33.4	8.53444	26.6	8.53444	25.8	8.53444	25.6
8.535	33.4	8.535	26.6	8.535	25.8	8.535	25.6
8.53556	33.6	8.53556	26.6	8.53556	25.8	8.53556	25.6
8.53583	33.6	8.53583	26.6	8.53583	25.8	8.53583	25.7
8.53639	33.7	8.53639	26.7	8.53639	25.7	8.53639	25.7
8.53694	33.6	8.53694	26.7	8.53694	25.7	8.53694	25.7
8.53722	33.5	8.53722	26.7	8.53722	25.6	8.53722	25.8
8.53778	33.4	8.53778	26.8	8.53778	25.6	8.53778	25.8
8.53833	33.3	8.53833	26.8	8.53833	25.6	8.53833	25.7
8.53861	33.4	8.53861	27	8.53861	25.7	8.53861	25.7
8.53917	33.4	8.53917	27.2	8.53917	25.8	8.53917	25.7
8.53972	33.3	8.53972	27.3	8.53972	25.9	8.53972	25.7
8.54	33.4	8.54	27.3	8.54	26	8.54	25.7
8.54056	33.3	8.54056	27.3	8.54056	26.1	8.54056	25.8
8.54111	33.3	8.54111	27.3	8.54111	26.1	8.54111	25.8
8.54167	33.4	8.54167	27.4	8.54167	26.1	8.54167	25.8
8.54194	33.6	8.54194	27.3	8.54194	26.1	8.54194	25.8
8.5425	33.5	8.5425	27.3	8.5425	26.1	8.5425	25.8
8.54306	33.5	8.54306	27.2	8.54306	25.9	8.54306	25.8
8.54333	33.4	8.54333	27.2	8.54333	26	8.54333	25.8
8.54389	33.3	8.54389	27.2	8.54389	25.9	8.54389	25.8
8.54444	33.4	8.54444	27.2	8.54444	25.9	8.54444	25.9
8.54472	33.4	8.54472	27.2	8.54472	25.9	8.54472	25.9
8.54528	33.5	8.54528	27.1	8.54528	25.8	8.54528	26
8.54583	33.3	8.54583	26.9	8.54583	25.8	8.54583	26
8.54611	33.3	8.54611	26.9	8.54611	25.8	8.54611	26
8.54667	33.5	8.54667	26.9	8.54667	25.7	8.54667	26
8.54722	33.4	8.54722	26.8	8.54722	25.7	8.54722	26
8.5475	33.6	8.5475	26.8	8.5475	25.7	8.5475	26
8.54806	33.5	8.54806	26.8	8.54806	25.7	8.54806	26
8.54861	33.4	8.54861	26.8	8.54861	25.6	8.54861	26
8.54889	33.4	8.54889	27.1	8.54889	25.7	8.54889	26
8.54944	33.3	8.54944	27.2	8.54944	25.8	8.54944	25.9
8.55	33.5	8.55	27.2	8.55	25.9	8.55	25.9
8.55028	33.6	8.55028	27.3	8.55028	26	8.55028	25.9
8.55083	33.5	8.55083	27.3	8.55083	26	8.55083	25.9
8.55139	33.6	8.55139	27.5	8.55139	26.2	8.55139	25.9
8.55167	33.5	8.55167	27.4	8.55167	26.2	8.55167	25.9
8.55222	33.5	8.55222	27.3	8.55222	26	8.55222	25.9
8.55278	33.3	8.55278	27.3	8.55278	25.9	8.55278	25.9
8.55333	33.5	8.55333	27.3	8.55333	26	8.55333	26
8.55361	33.7	8.55361	27.2	8.55361	26	8.55361	26
8.55417	33.7	8.55417	27.2	8.55417	26	8.55417	26
8.55472	33.8	8.55472	27.2	8.55472	26.1	8.55472	26
8.555	33.8	8.555	27.2	8.555	26.1	8.555	26
8.55556	33.7	8.55556	27.2	8.55556	26.1	8.55556	26
8.55611	33.7	8.55611	27.2	8.55611	26.1	8.55611	26
8.55639	33.7	8.55639	27.2	8.55639	26	8.55639	26
8.55694	33.5	8.55694	27.2	8.55694	26	8.55694	26
8.5575	33.5	8.5575	27.2	8.5575	25.9	8.5575	26
8.55778	33.6	8.55778	27.2	8.55778	25.8	8.55778	26
8.55833	33.5	8.55833	27.2	8.55833	25.7	8.55833	25.9
8.55889	33.4	8.55889	27.3	8.55889	25.8	8.55889	25.9
8.55917	33.6	8.55917	27.6	8.55917	25.9	8.55917	25.9
8.55972	33.4	8.55972	27.7	8.55972	25.9	8.55972	25.9
8.56028	33.5	8.56028	27.6	8.56028	26	8.56028	25.9
8.56056	33.6	8.56056	27.4	8.56056	26	8.56056	25.9
8.56111	33.6	8.56111	27.5	8.56111	26	8.56111	25.8
8.56167	33.6	8.56167	27.5	8.56167	26	8.56167	25.8
8.56194	33.8	8.56194	27.4	8.56194	26	8.56194	25.8
8.56361	33.6	8.56361	27.1	8.56361	26.1	8.56361	25.8
8.565	33.6	8.565	27.2	8.565	26	8.565	25.8
8.56528	33.6	8.56528	27.2	8.56528	26.3	8.56528	25.8
8.56611	33.7	8.56611	27.8	8.56611	26.2	8.56611	25.8
8.56861	33.6	8.56861	27.7	8.56861	26.1	8.56861	25.8
8.56944	33.6	8.56944	27.8	8.56944	26.1	8.56944	25.7
8.57	33.5	8.57	27.7	8.57	26.1	8.57	25.7
8.57139	33.8	8.57139	27.7	8.57139	26.1	8.57139	25.7
8.57194	33.8	8.57194	27.7	8.57194	26	8.57194	25.7
8.57333	33.8	8.57333	27.7	8.57333	26.2	8.57333	25.6
8.57472	33.6	8.57472	27.7	8.57472	26.1	8.57472	25.6
8.575	33.5	8.575	27.6	8.575	26	8.575	25.6
8.57611	33.5	8.57611	27.6	8.57611	26.1	8.57611	25.6
8.5775	33.7	8.5775	27.5	8.5775	26	8.5775	25.5
8.57778	33.6	8.57778	27.5	8.57778	25.9	8.57778	25.5
8.57917	33.6	8.57917	27.2	8.57917	25.8	8.57917	25.5
8.58056	33.9	8.58056	27.1	8.58056	26.1	8.58056	25.6
8.58111	33.8	8.58111	27.1	8.58111	26	8.58111	25.6
8.58167	33.9	8.58167	27.2	8.58167	26	8.58167	25.6
8.5825	33.6	8.5825	27.1	8.5825	26.1	8.5825	25.6
8.58333	33.8	8.58333	27.1	8.58333	26.2	8.58333	25.7
8.58389	33.6	8.58389	27.1	8.58389	26.1	8.58389	25.7
8.58528	33.7	8.58528	27.4	8.58528	26.2	8.58528	25.8
8.58583	33.8	8.58583	27.3	8.58583	26.3	8.58583	25.8
8.58722	33.7	8.58722	27.5	8.58722	26	8.58722	25.7
8.58861	33.8	8.58861	27.5	8.58861	26.1	8.58861	25.7
8.58889	33.8	8.58889	27.5	8.58889	26	8.58889	25.7
8.59	34	8.59	27.4	8.59	26.2	8.59	25.7
8.59139	33.9	8.59139	27.2	8.59139	26	8.59139	25.8
8.59278	33.7	8.59278	27.1	8.59278	26	8.59278	25.9
8.59361	33.8	8.59361	27	8.59361	26.1	8.59361	26
8.59472	33.9	8.59472	26.9	8.59472	26.2	8.59472	26.1
8.595	34.1	8.595	26.8	8.595	26.1	8.595	26.1
8.59639	34.1	8.59639	26.7	8.59639	26	8.59639	26.1
8.59694	34	8.59694	26.8	8.59694	25.9	8.59694	26.1
8.59833	33.9	8.59833	27.1	8.59833	26.2	8.59833	26.1
8.59889	34	8.59889	27.1	8.59889	26.2	8.59889	26.1
8.60028	33.9	8.60028	27.3	8.60028	26.1	8.60028	26.1
8.60167	34	8.60167	27.7	8.60167	26.3	8.60167	26.1
8.60306	33.7	8.60306	27.9	8.60306	26.1	8.60306	25.9
8.60444	33.8	8.60444	28	8.60444	26.3	8.60444	25.9
8.60472	33.8	8.60472	28	8.60472	26.2	8.60472	25.8
8.60611	34	8.60611	27.7	8.60611	26.2	8.60611	25.8
8.60667	34	8.60667	27.6	8.60667	26.1	8.60667	25.8
8.6075	33.8	8.6075	27.6	8.6075	26	8.6075	25.7
8.60861	34	8.60861	27.7	8.60861	26.1	8.60861	25.7
8.60889	34.1	8.60889	27.7	8.60889	26.1	8.60889	25.7
8.60944	33.9	8.60944	27.9	8.60944	26.1	8.60944	25.7
8.61	33.8	8.61	28	8.61	26.2	8.61	25.7
8.61083	33.8	8.61083	28.1	8.61083	26.3	8.61083	25.7
8.61222	34.1	8.61222	28.4	8.61222	26.4	8.61222	25.7
8.61278	34.1	8.61278	28.4	8.61278	26.3	8.61278	25.7
8.61417	34.2	8.61417	28.1	8.61417	26.3	8.61417	25.7
8.61444	34	8.61444	28.1	8.61444	26.3	8.61444	25.7
8.61583	34.1	8.61583	28.4	8.61583	26.5	8.61583	25.7
8.61639	34.1	8.61639	28.4	8.61639	26.4	8.61639	25.7
8.61778	33.9	8.61778	28.3	8.61778	26.2	8.61778	25.7
8.61917	34.1	8.61917	27.5	8.61917	26.1	8.61917	25.7
8.61972	34.1	8.61972	27.3	8.61972	26.2	8.61972	25.7
8.62056	34.2	8.62056	27.3	8.62056	26.2	8.62056	25.7
8.62111	34.2	8.62111	27.4	8.62111	26.2	8.62111	25.7
8.62194	33.9	8.62194	27.9	8.62194	26.1	8.62194	25.7
8.6225	33.9	8.6225	27.9	8.6225	26.1	8.6225	25.7
8.62333	34.1	8.62333	27.7	8.62333	26.3	8.62333	25.7
8.62472	34.1	8.62472	27.6	8.62472	26.1	8.62472	25.7
8.62528	34	8.62528	27.6	8.62528	26.2	8.62528	25.7
8.62583	34.1	8.62583	27.6	8.62583	26.2	8.62583	25.7
8.62611	34.2	8.62611	27.6	8.62611	26.2	8.62611	25.7
8.62667	34.2	8.62667	27.6	8.62667	26.1	8.62667	25.7
8.62722	34.2	8.62722	27.6	8.62722	26.1	8.62722	25.7
8.6275	34.1	8.6275	27.6	8.6275	26.1	8.6275	25.7
8.62806	34.1	8.62806	27.6	8.62806	26.1	8.62806	25.7
8.62861	33.9	8.62861	27.5	8.62861	26.2	8.62861	25.7
8.62889	33.9	8.62889	27.5	8.62889	26.1	8.62889	25.7
8.62944	34.1	8.62944	27.6	8.62944	26.2	8.62944	25.7
8.63	34	8.63	27.5	8.63	26.2	8.63	25.7
8.63028	34.1	8.63028	27.8	8.63028	26.4	8.63028	25.7
8.63083	34.1	8.63083	28	8.63083	26.6	8.63083	25.7
8.63139	34.1	8.63139	28	8.63139	26.5	8.63139	25.7
8.63167	34.2	8.63167	28.1	8.63167	26.5	8.63167	25.7
8.63222	34.2	8.63222	28.1	8.63222	26.4	8.63222	25.7
8.63278	34.3	8.63278	28.3	8.63278	26.4	8.63278	25.7
8.63306	34.1	8.63306	28.3	8.63306	26.3	8.63306	25.7
8.63361	34.2	8.63361	28.2	8.63361	26.3	8.63361	25.7
8.63417	34.2	8.63417	28.1	8.63417	26.4	8.63417	25.7
8.63472	34.2	8.63472	28.1	8.63472	26.3	8.63472	25.7
8.635	34.2	8.635	27.9	8.635	26.4	8.635	25.7
8.63556	34.1	8.63556	28	8.63556	26.3	8.63556	25.7
8.63611	34.1	8.63611	28.1	8.63611	26.2	8.63611	25.7
8.63639	34	8.63639	27.9	8.63639	26.1	8.63639	25.7
8.63694	34.1	8.63694	27.8	8.63694	26.3	8.63694	25.7
8.6375	34.2	8.6375	27.8	8.6375	26.2	8.6375	25.7
8.63778	34.2	8.63778	27.8	8.63778	26.1	8.63778	25.7
8.63833	34.1	8.63833	27.8	8.63833	26.2	8.63833	25.7
8.63889	34.3	8.63889	27.8	8.63889	26.3	8.63889	25.7
8.63917	34.3	8.63917	27.8	8.63917	26.3	8.63917	25.7
8.63972	34	8.63972	27.8	8.63972	26.3	8.63972	25.7
8.64028	34.2	8.64028	27.9	8.64028	26.4	8.64028	25.7
8.64056	34.4	8.64056	28	8.64056	26.4	8.64056	25.7
8.64111	34.3	8.64111	28	8.64111	26.3	8.64111	25.7
8.64167	34.4	8.64167	28.1	8.64167	26.2	8.64167	25.7
8.64194	34.3	8.64194	28	8.64194	26.1	8.64194	25.7
8.6425	34.4	8.6425	28	8.6425	26.3	8.6425	25.7
8.64306	34.3	8.64306	27.9	8.64306	26.4	8.64306	25.7
8.64333	34.2	8.64333	27.7	8.64333	26.4	8.64333	25.7
8.64389	34.3	8.64389	27.7	8.64389	26.4	8.64389	25.7
8.64444	34.2	8.64444	27.7	8.64444	26.4	8.64444	25.7
8.64472	34.4	8.64472	27.9	8.64472	26.3	8.64472	25.7
8.64528	34.3	8.64528	27.9	8.64528	26.3	8.64528	25.7
8.64583	34.2	8.64583	27.7	8.64583	26.3	8.64583	25.7
8.64639	34.1	8.64639	28.1	8.64639	26.4	8.64639	25.7
8.64667	34	8.64667	28.1	8.64667	26.4	8.64667	25.7
8.64722	34.2	8.64722	27.9	8.64722	26.5	8.64722	25.7
8.64861	34.3	8.64861	27.5	8.64861	26.4	8.64861	25.7
8.64944	34.2	8.64944	28	8.64944	26.4	8.64944	25.7
8.65	34.4	8.65	28.1	8.65	26.6	8.65	25.7
8.65083	34.4	8.65083	28.2	8.65083	26.5	8.65083	25.7
8.65139	34.4	8.65139	28.2	8.65139	26.6	8.65139	25.7
8.65222	34.5	8.65222	28.4	8.65222	26.5	8.65222	25.7
8.65278	34.5	8.65278	28.5	8.65278	26.6	8.65278	25.7
8.65417	34.2	8.65417	28.2	8.65417	26.2	8.65417	25.7
8.65472	34.4	8.65472	28	8.65472	26.3	8.65472	25.7
8.65556	34.4	8.65556	27.7	8.65556	26.2	8.65556	25.7
8.65611	34.3	8.65611	27.5	8.65611	26.3	8.65611	25.7
8.65694	34.1	8.65694	27.5	8.65694	26.3	8.65694	25.7
8.6575	34.2	8.6575	27.5	8.6575	26.4	8.6575	25.8
8.65833	34.3	8.65833	27.5	8.65833	26.4	8.65833	25.9
8.65889	34.1	8.65889	27.5	8.65889	26.3	8.65889	25.9
8.65972	34.3	8.65972	27.6	8.65972	26.2	8.65972	25.9
8.66028	34.2	8.66028	27.6	8.66028	26.3	8.66028	25.9
8.66111	34.3	8.66111	27.8	8.66111	26.4	8.66111	25.9
8.66167	34.3	8.66167	27.8	8.66167	26.6	8.66167	25.8
8.6625	34.2	8.6625	27.5	8.6625	26.4	8.6625	25.8
8.66306	34.3	8.66306	27.4	8.66306	26.3	8.66306	25.8
8.66389	34.3	8.66389	27.3	8.66389	26.3	8.66389	25.8
8.66444	34.5	8.66444	27.3	8.66444	26.3	8.66444	25.8
8.665	34.4	8.665	27.3	8.665	26.3	8.665	25.8
8.66528	34.2	8.66528	27.3	8.66528	26.4	8.66528	25.8
8.66639	34.4	8.66639	27.5	8.66639	26.4	8.66639	25.8
8.66778	34.4	8.66778	27.9	8.66778	26.6	8.66778	25.8
8.66806	34.3	8.66806	27.7	8.66806	26.5	8.66806	25.7
8.66944	34.4	8.66944	27.8	8.66944	26.3	8.66944	25.7
8.67056	34.5	8.67056	28.1	8.67056	26.4	8.67056	25.7
8.67083	34.4	8.67083	28.2	8.67083	26.5	8.67083	25.7
8.67194	34.5	8.67194	28.5	8.67194	26.4	8.67194	25.7
8.67333	34.4	8.67333	28.6	8.67333	26.2	8.67333	25.7
8.67361	34.4	8.67361	28.6	8.67361	26.4	8.67361	25.7
8.675	34.3	8.675	28.7	8.675	26.5	8.675	25.7
8.67639	34.3	8.67639	28.3	8.67639	26.3	8.67639	25.6
8.67694	34.3	8.67694	28	8.67694	26.5	8.67694	25.6
8.67778	34.6	8.67778	27.8	8.67778	26.4	8.67778	25.6
8.67917	34.4	8.67917	28	8.67917	26.4	8.67917	25.6
8.67972	34.3	8.67972	28	8.67972	26.4	8.67972	25.6
8.68111	34.4	8.68111	28	8.68111	26.3	8.68111	25.7
8.68167	34.4	8.68167	28	8.68167	26.4	8.68167	25.7
8.68306	34.5	8.68306	28.1	8.68306	26.4	8.68306	25.7
8.68333	34.6	8.68333	27.9	8.68333	26.3	8.68333	25.7
8.68472	34.4	8.68472	27.8	8.68472	26.3	8.68472	25.7
8.68528	34.6	8.68528	27.8	8.68528	26.3	8.68528	25.7
8.68667	34.5	8.68667	27.8	8.68667	26.4	8.68667	25.7
8.68722	34.6	8.68722	27.8	8.68722	26.4	8.68722	25.7
8.68861	34.6	8.68861	28	8.68861	26.2	8.68861	25.7
8.68944	34.4	8.68944	27.8	8.68944	26.2	8.68944	25.6
8.69	34.5	8.69	27.8	8.69	26.5	8.69	25.7
8.69056	34.5	8.69056	28	8.69056	26.5	8.69056	25.7
8.69083	34.4	8.69083	28.1	8.69083	26.5	8.69083	25.7
8.69139	34.5	8.69139	28.1	8.69139	26.5	8.69139	25.7
8.69194	34.7	8.69194	28	8.69194	26.5	8.69194	25.7
8.69278	34.7	8.69278	28.3	8.69278	26.8	8.69278	25.7
8.69417	34.5	8.69417	28.4	8.69417	26.7	8.69417	25.7
8.69472	34.7	8.69472	28.3	8.69472	26.7	8.69472	25.7
8.695	34.5	8.695	28.1	8.695	26.7	8.695	25.7
8.69556	34.6	8.69556	27.9	8.69556	26.7	8.69556	25.8
8.69694	34.5	8.69694	27.6	8.69694	26.9	8.69694	25.9
8.6975	34.7	8.6975	27.5	8.6975	26.9	8.6975	26
8.69889	34.7	8.69889	27.7	8.69889	26.7	8.69889	26
8.69917	34.7	8.69917	27.6	8.69917	26.7	8.69917	26
8.70028	34.7	8.70028	27.9	8.70028	26.8	8.70028	26
8.70056	34.6	8.70056	27.6	8.70056	26.8	8.70056	26
8.70167	34.7	8.70167	27.8	8.70167	26.7	8.70167	26
8.70194	34.7	8.70194	27.8	8.70194	26.5	8.70194	25.9
8.70306	34.6	8.70306	27.8	8.70306	26.6	8.70306	25.9
8.70333	34.6	8.70333	27.6	8.70333	26.6	8.70333	25.9
8.70444	34.7	8.70444	27.7	8.70444	26.7	8.70444	25.9
8.705	34.8	8.705	27.7	8.705	26.6	8.705	25.9
8.70583	34.7	8.70583	27.5	8.70583	26.6	8.70583	25.9
8.70639	35	8.70639	27.9	8.70639	26.5	8.70639	25.9
8.70778	34.6	8.70778	28.2	8.70778	26.5	8.70778	25.8
8.70806	34.8	8.70806	28.2	8.70806	26.6	8.70806	25.8
8.70861	34.8	8.70861	28.2	8.70861	26.6	8.70861	25.8
8.70917	34.6	8.70917	28	8.70917	26.7	8.70917	25.8
8.71	34.7	8.71	27.5	8.71	26.5	8.71	25.8
8.71056	34.8	8.71056	27.4	8.71056	26.5	8.71056	25.8
8.71194	34.9	8.71194	28.2	8.71194	26.5	8.71194	25.9
8.71222	34.7	8.71222	28.2	8.71222	26.5	8.71222	25.9
8.71333	35	8.71333	28.5	8.71333	26.6	8.71333	25.9
8.71361	34.9	8.71361	28.5	8.71361	26.6	8.71361	25.9
8.715	34.8	8.715	28.3	8.715	26.6	8.715	25.8
8.71556	34.9	8.71556	28.3	8.71556	26.6	8.71556	25.8
8.71639	34.9	8.71639	28.2	8.71639	26.6	8.71639	25.8
8.71694	34.9	8.71694	28.1	8.71694	26.7	8.71694	25.8
8.71778	34.9	8.71778	28.2	8.71778	26.6	8.71778	25.9
8.71833	35	8.71833	28.3	8.71833	26.6	8.71833	25.9
8.71917	34.6	8.71917	28.3	8.71917	26.5	8.71917	25.9
8.71972	34.8	8.71972	28.5	8.71972	26.7	8.71972	25.9
8.72083	34.7	8.72083	28.5	8.72083	26.6	8.72083	25.9
8.72111	34.8	8.72111	28.5	8.72111	26.5	8.72111	25.9
8.72222	35	8.72222	28.4	8.72222	26.9	8.72222	25.8
8.72361	34.9	8.72361	28.3	8.72361	26.7	8.72361	25.8
8.72389	34.7	8.72389	28.3	8.72389	26.7	8.72389	25.8
8.725	34.8	8.725	28.2	8.725	26.5	8.725	25.8
8.72639	34.8	8.72639	28.2	8.72639	26.6	8.72639	25.7
8.72667	34.7	8.72667	28.3	8.72667	26.8	8.72667	25.7
8.72778	34.9	8.72778	28.3	8.72778	26.8	8.72778	25.7
8.73056	35	8.73056	28.7	8.73056	26.9	8.73056	25.7
8.73139	34.8	8.73139	28.3	8.73139	26.9	8.73139	25.7
8.73278	34.9	8.73278	28.2	8.73278	26.9	8.73278	25.7
8.73333	35.1	8.73333	28.4	8.73333	26.9	8.73333	25.7
8.73417	35.2	8.73417	28.2	8.73417	27.1	8.73417	25.7
8.735	35	8.735	28.7	8.735	27.1	8.735	25.7
8.73556	34.9	8.73556	28.9	8.73556	27.1	8.73556	25.7
8.73667	35	8.73667	28.9	8.73667	27	8.73667	25.7
8.73694	34.9	8.73694	28.6	8.73694	27	8.73694	25.7
8.73806	35.1	8.73806	28.8	8.73806	26.9	8.73806	25.7
8.73833	35.2	8.73833	28.6	8.73833	26.9	8.73833	25.7
8.73944	34.9	8.73944	28.6	8.73944	26.9	8.73944	25.7
8.74028	34.9	8.74028	29	8.74028	26.9	8.74028	25.7
8.74083	34.9	8.74083	29	8.74083	26.9	8.74083	25.7
8.74111	34.8	8.74111	28.8	8.74111	26.8	8.74111	25.7
8.74167	35.1	8.74167	28.6	8.74167	26.8	8.74167	25.7
8.7425	35.1	8.7425	28.4	8.7425	27	8.7425	25.7
8.74389	35	8.74389	27.9	8.74389	26.9	8.74389	25.8
8.74444	35.1	8.74444	27.8	8.74444	26.8	8.74444	25.9
8.74528	35.1	8.74528	28.1	8.74528	27.1	8.74528	25.9
8.74667	35	8.74667	28.5	8.74667	26.8	8.74667	25.9
8.74722	34.9	8.74722	28.4	8.74722	26.7	8.74722	25.9
8.74806	35.2	8.74806	28.4	8.74806	26.9	8.74806	25.9
8.74917	35.3	8.74917	28.3	8.74917	27	8.74917	25.9
8.74944	35.1	8.74944	28.2	8.74944	27	8.74944	25.9
8.75056	35.2	8.75056	28.3	8.75056	27.1	8.75056	25.9
8.75139	35.2	8.75139	28.2	8.75139	27	8.75139	25.9
8.75194	35.1	8.75194	28.2	8.75194	27	8.75194	25.9
8.75278	35.3	8.75278	28.4	8.75278	27	8.75278	25.9
8.75333	35.2	8.75333	28.2	8.75333	26.9	8.75333	25.9
8.75417	35.1	8.75417	28	8.75417	27.1	8.75417	25.8
8.75472	35.2	8.75472	27.9	8.75472	27	8.75472	25.8
8.75556	35.2	8.75556	27.6	8.75556	27	8.75556	25.8
8.75611	35.2	8.75611	27.6	8.75611	26.8	8.75611	25.8
8.7575	35.1	8.7575	27.7	8.7575	27	8.7575	25.8
8.75806	35.3	8.75806	27.9	8.75806	27	8.75806	25.9
8.75889	35.4	8.75889	28.1	8.75889	27	8.75889	25.9
8.75972	35.3	8.75972	28.1	8.75972	27.2	8.75972	26
8.76028	35.4	8.76028	28	8.76028	27.2	8.76028	26.1
8.76083	35.4	8.76083	27.9	8.76083	27.1	8.76083	26.1
8.76111	35.2	8.76111	27.8	8.76111	27	8.76111	26.1
8.76167	35.3	8.76167	27.8	8.76167	26.9	8.76167	26.2
8.76222	35.3	8.76222	28.1	8.76222	26.9	8.76222	26.2
8.7625	35.2	8.7625	28.3	8.7625	27	8.7625	26.2
8.76306	35.2	8.76306	28.4	8.76306	26.9	8.76306	26.2
8.76361	35.1	8.76361	28.4	8.76361	26.9	8.76361	26.2
8.76389	35	8.76389	28.4	8.76389	27	8.76389	26.2
8.76444	35	8.76444	28.5	8.76444	27	8.76444	26.1
8.765	35.1	8.765	28.5	8.765	27	8.765	26.1
8.76528	35.3	8.76528	28.7	8.76528	27.1	8.76528	26
8.76583	35.4	8.76583	28.7	8.76583	27.2	8.76583	26
8.76639	35.5	8.76639	28.6	8.76639	27.2	8.76639	26
8.76694	35.3	8.76694	28.6	8.76694	27.1	8.76694	26
8.76722	35.2	8.76722	28.7	8.76722	27.1	8.76722	26
8.76778	35.4	8.76778	28.4	8.76778	27	8.76778	26
8.76833	35.4	8.76833	28.3	8.76833	26.9	8.76833	26
8.76861	35.4	8.76861	28.5	8.76861	26.9	8.76861	26
8.76917	35.2	8.76917	28.7	8.76917	27	8.76917	26
8.76972	35.2	8.76972	28.9	8.76972	27	8.76972	26
8.77	35.3	8.77	28.8	8.77	27	8.77	26
8.77056	35.4	8.77056	28.4	8.77056	27.1	8.77056	26
8.77111	35.4	8.77111	28.1	8.77111	26.9	8.77111	25.9
8.77139	35.2	8.77139	28	8.77139	26.9	8.77139	25.9
8.7725	35.3	8.7725	28.4	8.7725	26.9	8.7725	25.9
8.77278	35.3	8.77278	28.5	8.77278	27	8.77278	25.9
8.77417	35.5	8.77417	28.5	8.77417	27.1	8.77417	26
8.77472	35.3	8.77472	28.6	8.77472	27.1	8.77472	26
8.77611	35.4	8.77611	28.4	8.77611	26.9	8.77611	26
8.7775	35.3	8.7775	28.2	8.7775	26.9	8.7775	26
8.77806	35.2	8.77806	27.8	8.77806	26.9	8.77806	26
8.77889	35.5	8.77889	27.6	8.77889	26.9	8.77889	26
8.78028	35.5	8.78028	27.4	8.78028	26.7	8.78028	26.2
8.78083	35.3	8.78083	27.4	8.78083	26.7	8.78083	26.2
8.78167	35.2	8.78167	27.3	8.78167	26.8	8.78167	26.2
8.78278	35.2	8.78278	27.2	8.78278	26.8	8.78278	26.2
8.78306	35.3	8.78306	27.2	8.78306	26.8	8.78306	26.2
8.78361	35.3	8.78361	27.4	8.78361	27.1	8.78361	26.2
8.78417	35.2	8.78417	27.5	8.78417	27	8.78417	26.2
8.785	35.1	8.785	27.7	8.785	27.1	8.785	26.2
8.78639	35.3	8.78639	27.8	8.78639	27.1	8.78639	26.2
8.78694	35.4	8.78694	27.7	8.78694	27.1	8.78694	26.2
8.78778	35.5	8.78778	27.8	8.78778	27.2	8.78778	26.2
8.78917	35.3	8.78917	27.6	8.78917	27	8.78917	26.2
8.78972	35.3	8.78972	27.8	8.78972	27	8.78972	26.2
8.79	35.5	8.79	27.8	8.79	27	8.79	26.2
8.79056	35.4	8.79056	27.6	8.79056	27.1	8.79056	26.2
8.79111	35.4	8.79111	27.6	8.79111	27.1	8.79111	26.2
8.79139	35.6	8.79139	27.6	8.79139	27.1	8.79139	26.2
8.7925	35.6	8.7925	27.6	8.7925	27.1	8.7925	26.2
8.79333	35.4	8.79333	27.9	8.79333	27	8.79333	26.1
8.79389	35.4	8.79389	27.9	8.79389	26.8	8.79389	26.1
8.79472	35.4	8.79472	28.2	8.79472	26.9	8.79472	26.1
8.79611	35.6	8.79611	28.7	8.79611	27.2	8.79611	26.1
8.79667	35.6	8.79667	29	8.79667	27.4	8.79667	26.1
8.7975	35.7	8.7975	29.1	8.7975	27.4	8.7975	26.1
8.79889	35.7	8.79889	29	8.79889	27.2	8.79889	26
8.79944	35.5	8.79944	28.9	8.79944	27.1	8.79944	26
8.8	35.4	8.8	28.9	8.8	27.1	8.8	26
8.80139	35.6	8.80139	28.9	8.80139	27.1	8.80139	26
8.80167	35.7	8.80167	28.9	8.80167	27.2	8.80167	25.9
8.80278	35.3	8.80278	28.7	8.80278	27.1	8.80278	25.9
8.80306	35.4	8.80306	28.6	8.80306	27.1	8.80306	25.9
8.80361	35.5	8.80361	28.6	8.80361	27.2	8.80361	25.9
8.80417	35.5	8.80417	28.7	8.80417	27.2	8.80417	25.9
8.80444	35.6	8.80444	28.9	8.80444	27.2	8.80444	25.9
8.805	35.6	8.805	29.2	8.805	27.2	8.805	25.9
8.80639	35.5	8.80639	28.9	8.80639	27.2	8.80639	25.8
8.80694	35.5	8.80694	28.8	8.80694	27.1	8.80694	25.8
8.80722	35.5	8.80722	28.9	8.80722	27.2	8.80722	25.8
8.80778	35.4	8.80778	29	8.80778	27.4	8.80778	25.8
8.80833	35.4	8.80833	28.9	8.80833	27.3	8.80833	25.8
8.80917	35.6	8.80917	28.6	8.80917	27.1	8.80917	25.8
8.80972	35.6	8.80972	28.7	8.80972	27.1	8.80972	25.8
8.81	35.5	8.81	28.8	8.81	27	8.81	25.8
8.81056	35.8	8.81056	28.9	8.81056	26.9	8.81056	25.8
8.81111	35.9	8.81111	28.8	8.81111	27	8.81111	25.8
8.81139	35.5	8.81139	28.4	8.81139	27	8.81139	25.8
8.8125	35.6	8.8125	28.4	8.8125	27	8.8125	25.9
8.81306	35.6	8.81306	28.4	8.81306	27.1	8.81306	26
8.81389	35.8	8.81389	28.6	8.81389	27.1	8.81389	26
8.81528	35.6	8.81528	28.5	8.81528	27	8.81528	26
8.81667	35.7	8.81667	28.6	8.81667	27.1	8.81667	26
8.8175	35.6	8.8175	28.7	8.8175	27	8.8175	26
8.81806	35.5	8.81806	28.8	8.81806	27	8.81806	26
8.81861	35.6	8.81861	29	8.81861	26.9	8.81861	26
8.81889	35.5	8.81889	29	8.81889	26.8	8.81889	25.9
8.82028	35.5	8.82028	28.6	8.82028	27.2	8.82028	25.9
8.82083	35.7	8.82083	28.7	8.82083	27.3	8.82083	25.9
8.82167	35.7	8.82167	28.8	8.82167	27.3	8.82167	25.9
8.82278	35.5	8.82278	29.1	8.82278	27.3	8.82278	25.9
8.82306	35.5	8.82306	29.2	8.82306	27.1	8.82306	25.8
8.82444	35.4	8.82444	29.1	8.82444	27.2	8.82444	25.8
8.82583	35.5	8.82583	29.3	8.82583	27.1	8.82583	25.8
8.82694	35.6	8.82694	29.1	8.82694	27.1	8.82694	25.8
8.82722	35.6	8.82722	28.9	8.82722	27.2	8.82722	25.7
8.82778	35.7	8.82778	28.9	8.82778	27.4	8.82778	25.7
8.82861	35.6	8.82861	28.8	8.82861	27.4	8.82861	25.7
8.82917	35.6	8.82917	28.8	8.82917	27.3	8.82917	25.7
8.83	35.5	8.83	28.6	8.83	27.1	8.83	25.7
8.83056	35.6	8.83056	28.6	8.83056	27.1	8.83056	25.7
8.83111	35.6	8.83111	28.6	8.83111	27.1	8.83111	25.7
8.83167	35.6	8.83167	28.6	8.83167	27.2	8.83167	25.7
8.83194	35.6	8.83194	28.6	8.83194	27.5	8.83194	25.7
8.8325	35.6	8.8325	28.8	8.8325	27.6	8.8325	25.7
8.83333	35.5	8.83333	29.2	8.83333	27.6	8.83333	25.7
8.83444	35.7	8.83444	29.4	8.83444	27.4	8.83444	25.7
8.83472	35.7	8.83472	29.4	8.83472	27.5	8.83472	25.7
8.83528	35.9	8.83528	29.4	8.83528	27.4	8.83528	25.7
8.83583	35.9	8.83583	29.5	8.83583	27.4	8.83583	25.7
8.83611	35.8	8.83611	29.5	8.83611	27.3	8.83611	25.7
8.83667	35.6	8.83667	29.6	8.83667	27.3	8.83667	25.7
8.83722	35.8	8.83722	29.7	8.83722	27.4	8.83722	25.7
8.8375	35.7	8.8375	29.5	8.8375	27.5	8.8375	25.7
8.83806	35.6	8.83806	29.4	8.83806	27.5	8.83806	25.7
8.83889	35.5	8.83889	29.2	8.83889	27.1	8.83889	25.7
8.83944	35.7	8.83944	29.1	8.83944	27.2	8.83944	25.7
8.84	35.7	8.84	29	8.84	27.4	8.84	25.7
8.84056	35.8	8.84056	28.9	8.84056	27.5	8.84056	25.7
8.84083	35.8	8.84083	28.6	8.84083	27.4	8.84083	25.7
8.84194	35.8	8.84194	28.6	8.84194	27.5	8.84194	25.7
8.84333	35.6	8.84333	28.1	8.84333	27.3	8.84333	25.8
8.84472	35.7	8.84472	27.9	8.84472	27.2	8.84472	25.9
8.845	35.7	8.845	27.9	8.845	27.2	8.845	25.9
8.84556	35.7	8.84556	27.9	8.84556	27.1	8.84556	25.9
8.84611	35.6	8.84611	27.9	8.84611	27.1	8.84611	26
8.84639	35.7	8.84639	27.9	8.84639	27.2	8.84639	26.1
8.8475	35.9	8.8475	27.9	8.8475	27.2	8.8475	26.1
8.84778	35.8	8.84778	28	8.84778	27.2	8.84778	26.1
8.84917	36	8.84917	28.1	8.84917	27.2	8.84917	26.1
8.84972	36	8.84972	28.1	8.84972	27.2	8.84972	26.1
8.85028	36	8.85028	28	8.85028	27.2	8.85028	26.1
8.85056	36.1	8.85056	28	8.85056	27.2	8.85056	26.1
8.85111	35.9	8.85111	27.9	8.85111	27.3	8.85111	26.1
8.85167	35.8	8.85167	27.9	8.85167	27.4	8.85167	26.1
8.85194	36	8.85194	28.1	8.85194	27.4	8.85194	26.1
8.85333	35.8	8.85333	28.1	8.85333	27.5	8.85333	26.1
8.85389	35.8	8.85389	28	8.85389	27.4	8.85389	26.2
8.85472	36.1	8.85472	28	8.85472	27.4	8.85472	26.3
8.85528	35.9	8.85528	27.9	8.85528	27.4	8.85528	26.3
8.85583	35.7	8.85583	27.8	8.85583	27.4	8.85583	26.3
8.85639	36	8.85639	27.9	8.85639	27.5	8.85639	26.3
8.85667	35.9	8.85667	27.9	8.85667	27.5	8.85667	26.3
8.85722	35.9	8.85722	27.9	8.85722	27.5	8.85722	26.3
8.85806	36	8.85806	27.9	8.85806	27.6	8.85806	26.3
8.85917	36	8.85917	27.9	8.85917	27.5	8.85917	26.3
8.85944	36.1	8.85944	27.9	8.85944	27.6	8.85944	26.3
8.86056	36.2	8.86056	27.9	8.86056	27.6	8.86056	26.4
8.86139	36	8.86139	27.9	8.86139	27.5	8.86139	26.6
8.86194	36	8.86194	27.9	8.86194	27.5	8.86194	26.7
8.86222	36	8.86222	28.1	8.86222	27.5	8.86222	26.7
8.86278	36	8.86278	28.3	8.86278	27.4	8.86278	26.7
8.86333	36.1	8.86333	28.6	8.86333	27.4	8.86333	26.7
8.86361	36.1	8.86361	28.9	8.86361	27.7	8.86361	26.6
8.86417	36	8.86417	29	8.86417	27.8	8.86417	26.5
8.86472	36.1	8.86472	29.4	8.86472	27.8	8.86472	26.5
8.865	36.2	8.865	29.2	8.865	27.6	8.865	26.5
8.86556	36.2	8.86556	29.1	8.86556	27.6	8.86556	26.4
8.86611	36	8.86611	29.1	8.86611	27.6	8.86611	26.3
8.86667	36	8.86667	29.2	8.86667	27.5	8.86667	26.3
8.8675	36	8.8675	29.5	8.8675	27.5	8.8675	26.2
8.86806	36.2	8.86806	29.4	8.86806	27.5	8.86806	26.2
8.86833	36.2	8.86833	29.4	8.86833	27.7	8.86833	26.2
8.86944	36.1	8.86944	29.2	8.86944	27.5	8.86944	26.2
8.86972	36	8.86972	29.1	8.86972	27.5	8.86972	26.1
8.87028	36	8.87028	29.3	8.87028	27.5	8.87028	26.1
8.87083	36.1	8.87083	29.3	8.87083	27.3	8.87083	26.1
8.87167	36.1	8.87167	29.1	8.87167	27.4	8.87167	26.1
8.87306	36	8.87306	29.2	8.87306	27.6	8.87306	26.1
8.87444	36	8.87444	29.2	8.87444	27.6	8.87444	26
8.87528	36	8.87528	29.4	8.87528	27.7	8.87528	26
8.87778	36	8.87778	29.5	8.87778	27.8	8.87778	26
8.87861	36	8.87861	29.6	8.87861	27.5	8.87861	26
8.88	35.9	8.88	29.6	8.88	27.4	8.88	26
8.88056	36.1	8.88056	29.4	8.88056	27.6	8.88056	26
8.88139	36.1	8.88139	29.8	8.88139	27.6	8.88139	26
8.8825	36.2	8.8825	29.8	8.8825	27.7	8.8825	26.1
8.88278	36	8.88278	29.6	8.88278	27.7	8.88278	26.1
8.88389	36	8.88389	29.8	8.88389	27.7	8.88389	26.1
8.88417	36.1	8.88417	29.7	8.88417	27.6	8.88417	26.1
8.88556	36.1	8.88556	29.5	8.88556	27.7	8.88556	26.1
8.88611	36.1	8.88611	29.4	8.88611	27.5	8.88611	26.1
8.88694	36.3	8.88694	29.6	8.88694	27.4	8.88694	26
8.88833	36.1	8.88833	29.7	8.88833	27.5	8.88833	26
8.88972	36	8.88972	29.5	8.88972	27.4	8.88972	26
8.89028	36	8.89028	29.4	8.89028	27.5	8.89028	26
8.89083	36.1	8.89083	29.4	8.89083	27.6	8.89083	26
8.89167	36.3	8.89167	29.3	8.89167	27.6	8.89167	26
8.89222	36.3	8.89222	29.3	8.89222	27.8	8.89222	26
8.89361	36.1	8.89361	29.4	8.89361	27.7	8.89361	26
8.89389	36.1	8.89389	29.4	8.89389	27.7	8.89389	26
8.895	36.4	8.895	29.6	8.895	27.7	8.895	26
8.89528	36.2	8.89528	29.6	8.89528	27.8	8.89528	26
8.89667	36.2	8.89667	29.6	8.89667	27.9	8.89667	26
8.89722	36.3	8.89722	29.6	8.89722	27.9	8.89722	26
8.89806	36.2	8.89806	29.6	8.89806	27.8	8.89806	26
8.89972	36.2	8.89972	29.7	8.89972	27.8	8.89972	25.9
8.9	36.2	8.9	29.5	8.9	27.9	8.9	25.9
8.90111	36.4	8.90111	29.5	8.90111	27.8	8.90111	25.9
8.9025	36.2	8.9025	29.7	8.9025	27.9	8.9025	25.9
8.90278	36.1	8.90278	29.8	8.90278	28	8.90278	25.9
8.90417	36.3	8.90417	30.1	8.90417	28.1	8.90417	25.9
8.90472	36.3	8.90472	30.1	8.90472	27.9	8.90472	25.9
8.90611	36.4	8.90611	30	8.90611	28	8.90611	25.9
8.90667	36.2	8.90667	30.1	8.90667	28	8.90667	25.9
8.9075	36.3	8.9075	29.8	8.9075	27.7	8.9075	25.9
8.90889	36.2	8.90889	29.8	8.90889	27.9	8.90889	25.9
8.90944	36.2	8.90944	29.9	8.90944	27.8	8.90944	25.9
8.90972	36.3	8.90972	29.9	8.90972	27.8	8.90972	25.9
8.91028	36.3	8.91028	29.8	8.91028	27.8	8.91028	25.9
8.91111	36.4	8.91111	29.7	8.91111	27.9	8.91111	25.8
8.91222	36.5	8.91222	29.6	8.91222	28	8.91222	25.8
8.9125	36.6	8.9125	29.5	8.9125	27.9	8.9125	25.8
8.91389	36.4	8.91389	29.2	8.91389	28.1	8.91389	25.8
8.91528	36.4	8.91528	29.3	8.91528	27.9	8.91528	25.9
8.91583	36.6	8.91583	29.4	8.91583	27.8	8.91583	25.9
8.91667	36.5	8.91667	29.5	8.91667	27.8	8.91667	25.9
8.91806	36.4	8.91806	29.9	8.91806	28	8.91806	25.9
8.91861	36.3	8.91861	29.8	8.91861	27.9	8.91861	25.9
8.91944	36.3	8.91944	29.6	8.91944	27.8	8.91944	25.9
8.92	36.3	8.92	29.6	8.92	27.7	8.92	25.9
8.92139	36.3	8.92139	29	8.92139	27.7	8.92139	25.9
8.92194	36.5	8.92194	28.7	8.92194	27.7	8.92194	25.9
8.92278	36.6	8.92278	28.5	8.92278	27.7	8.92278	26
8.92417	36.6	8.92417	28.7	8.92417	27.9	8.92417	26
8.92472	36.5	8.92472	28.9	8.92472	28	8.92472	26
8.925	36.4	8.925	29	8.925	28	8.925	26
8.92556	36.6	8.92556	29.1	8.92556	27.9	8.92556	26.2
8.92667	36.5	8.92667	29	8.92667	27.8	8.92667	26.2
8.92694	36.6	8.92694	28.9	8.92694	27.8	8.92694	26.2
8.92806	36.6	8.92806	28.9	8.92806	28	8.92806	26.2
8.92833	36.6	8.92833	28.8	8.92833	28	8.92833	26.2
8.92889	36.5	8.92889	28.7	8.92889	28	8.92889	26.2
8.92944	36.4	8.92944	28.4	8.92944	27.8	8.92944	26.2
8.92972	36.4	8.92972	28.3	8.92972	27.6	8.92972	26.2
8.93028	36.5	8.93028	28.3	8.93028	27.5	8.93028	26.2
8.93083	36.4	8.93083	28.3	8.93083	27.7	8.93083	26.2
8.93111	36.6	8.93111	28.5	8.93111	27.9	8.93111	26.2
8.93167	36.4	8.93167	28.6	8.93167	27.9	8.93167	26.2
8.93222	36.6	8.93222	28.6	8.93222	28	8.93222	26.2
8.9325	36.7	8.9325	28.7	8.9325	28	8.9325	26.2
8.93306	36.6	8.93306	28.7	8.93306	27.9	8.93306	26.2
8.93389	36.6	8.93389	28.7	8.93389	28.1	8.93389	26.1
8.93444	36.7	8.93444	28.9	8.93444	28	8.93444	26.1
8.935	36.8	8.935	28.9	8.935	28.1	8.935	26.1
8.93528	36.7	8.93528	28.7	8.93528	27.9	8.93528	26.1
8.93583	36.8	8.93583	28.8	8.93583	27.9	8.93583	26.1
8.93639	36.5	8.93639	28.8	8.93639	27.9	8.93639	26.1
8.93694	36.4	8.93694	28.7	8.93694	27.9	8.93694	26.2
8.93722	36.5	8.93722	28.4	8.93722	28	8.93722	26.3
8.93833	36.6	8.93833	28.2	8.93833	27.9	8.93833	26.3
8.93861	36.5	8.93861	28.3	8.93861	27.8	8.93861	26.3
8.93972	36.7	8.93972	28.3	8.93972	27.6	8.93972	26.3
8.94	36.6	8.94	28.4	8.94	27.4	8.94	26.3
8.94056	36.7	8.94056	28.5	8.94056	27.4	8.94056	26.3
8.94111	36.5	8.94111	28.9	8.94111	27.4	8.94111	26.3
8.94194	36.7	8.94194	29.4	8.94194	27.6	8.94194	26.3
8.9425	36.7	8.9425	29.7	8.9425	27.8	8.9425	26.2
8.94333	36.9	8.94333	29.4	8.94333	27.9	8.94333	26.2
8.94389	36.8	8.94389	29.2	8.94389	27.8	8.94389	26.2
8.94472	36.7	8.94472	29.4	8.94472	27.8	8.94472	26.2
8.94528	36.8	8.94528	29.6	8.94528	27.8	8.94528	26.2
8.94556	36.8	8.94556	29.6	8.94556	27.7	8.94556	26.2
8.94611	36.9	8.94611	29.3	8.94611	27.6	8.94611	26.2
8.94694	36.8	8.94694	28.9	8.94694	27.8	8.94694	26.2
8.9475	36.8	8.9475	28.8	8.9475	28	8.9475	26.2
8.94806	36.7	8.94806	28.8	8.94806	28	8.94806	26.2
8.94861	36.6	8.94861	28.9	8.94861	27.9	8.94861	26.2
8.94944	36.8	8.94944	29.2	8.94944	27.8	8.94944	26.2
8.95083	36.6	8.95083	28.9	8.95083	27.5	8.95083	26.1
8.95139	36.7	8.95139	28.9	8.95139	27.6	8.95139	26.1
8.95167	36.8	8.95167	28.9	8.95167	27.6	8.95167	26.1
8.95222	36.7	8.95222	28.6	8.95222	27.7	8.95222	26.1
8.95306	36.9	8.95306	28.6	8.95306	27.8	8.95306	26.1
8.95417	36.8	8.95417	28.4	8.95417	27.9	8.95417	26.1
8.95444	36.8	8.95444	28.3	8.95444	27.9	8.95444	26.1
8.95556	36.6	8.95556	28.4	8.95556	27.8	8.95556	26.1
8.95583	36.7	8.95583	28.5	8.95583	27.8	8.95583	26.1
8.95639	36.7	8.95639	28.9	8.95639	27.7	8.95639	26.1
8.95722	36.8	8.95722	29.2	8.95722	27.7	8.95722	26.1
8.95778	36.8	8.95778	29.2	8.95778	27.7	8.95778	26.1
8.95861	36.8	8.95861	29.4	8.95861	28	8.95861	26.1
8.96028	36.5	8.96028	29.6	8.96028	27.7	8.96028	26.1
8.96056	36.8	8.96056	29.6	8.96056	27.8	8.96056	26.1
8.96111	36.7	8.96111	29.4	8.96111	27.8	8.96111	26
8.96167	36.9	8.96167	29.4	8.96167	27.8	8.96167	26
8.9625	37	8.9625	29.4	8.9625	27.9	8.9625	26
8.96389	36.9	8.96389	29.2	8.96389	27.7	8.96389	26
8.96444	36.9	8.96444	29	8.96444	27.9	8.96444	26
8.96528	36.8	8.96528	28.7	8.96528	27.8	8.96528	26
8.96583	36.9	8.96583	29.2	8.96583	27.9	8.96583	26
8.96611	36.8	8.96611	29.3	8.96611	27.9	8.96611	26
8.9675	36.7	8.9675	29.3	8.9675	27.9	8.9675	26
8.96806	36.8	8.96806	29.2	8.96806	27.9	8.96806	26
8.96861	36.7	8.96861	29	8.96861	27.8	8.96861	26
8.96889	36.9	8.96889	28.8	8.96889	27.7	8.96889	26
8.97	36.7	8.97	28.9	8.97	27.9	8.97	26
8.97083	36.9	8.97083	28.7	8.97083	27.9	8.97083	26
8.97139	36.8	8.97139	28.5	8.97139	27.9	8.97139	26.1
8.97222	36.8	8.97222	28.9	8.97222	27.8	8.97222	26.1
8.97278	36.7	8.97278	28.8	8.97278	27.8	8.97278	26.1
8.97306	37	8.97306	28.8	8.97306	27.9	8.97306	26.1
8.97361	37	8.97361	28.6	8.97361	28	8.97361	26.1
8.97444	37.1	8.97444	28.5	8.97444	27.8	8.97444	26.1
8.975	36.8	8.975	28.5	8.975	27.9	8.975	26.1
8.97556	37	8.97556	29	8.97556	27.9	8.97556	26.1
8.97611	36.7	8.97611	29.3	8.97611	27.9	8.97611	26.1
8.97694	36.8	8.97694	29.5	8.97694	27.6	8.97694	26.1
8.97778	37	8.97778	29.3	8.97778	27.9	8.97778	26.1
8.97833	37	8.97833	29.3	8.97833	28	8.97833	26.1
8.97917	37.1	8.97917	29.5	8.97917	28	8.97917	26.1
8.98028	37.1	8.98028	29.7	8.98028	28.1	8.98028	26.1
8.98056	36.9	8.98056	29.8	8.98056	28	8.98056	26
8.98167	37.1	8.98167	29.8	8.98167	28.1	8.98167	26
8.9825	37.1	8.9825	29.4	8.9825	28.1	8.9825	26
8.98306	37	8.98306	29.3	8.98306	28.1	8.98306	26
8.98389	37.1	8.98389	29.3	8.98389	28.1	8.98389	26
8.98472	36.9	8.98472	29.4	8.98472	28.2	8.98472	26
8.98528	36.9	8.98528	29.5	8.98528	28.1	8.98528	26
8.98611	37	8.98611	29.6	8.98611	28.1	8.98611	26
8.98722	37	8.98722	29.4	8.98722	28	8.98722	26
8.9875	36.8	8.9875	29.4	8.9875	27.9	8.9875	25.9
8.98806	36.8	8.98806	29.3	8.98806	27.9	8.98806	25.9
8.98861	36.8	8.98861	29.2	8.98861	27.9	8.98861	25.9
8.98917	36.7	8.98917	28.9	8.98917	28	8.98917	25.9
8.98944	36.8	8.98944	28.9	8.98944	28.2	8.98944	25.9
8.99056	36.8	8.99056	28.8	8.99056	28.1	8.99056	25.9
8.99194	37.2	8.99194	28.6	8.99194	27.8	8.99194	26
8.99222	37.1	8.99222	28.6	8.99222	28.2	8.99222	26
8.99333	37	8.99333	28.9	8.99333	28.3	8.99333	26
8.99472	37.1	8.99472	29.2	8.99472	28	8.99472	26
8.995	37.1	8.995	29.3	8.995	28	8.995	26
8.99611	37.1	8.99611	29.2	8.99611	28	8.99611	26
8.9975	37.1	8.9975	28.9	8.9975	28.3	8.9975	26
8.99778	36.9	8.99778	28.8	8.99778	28.2	8.99778	26
8.99889	37	8.99889	29.1	8.99889	28.1	8.99889	26
9.00028	37.2	9.00028	29.1	9.00028	28.1	9.00028	26
9.00056	37.1	9.00056	28.7	9.00056	28.1	9.00056	26
9.00167	37.3	9.00167	28.6	9.00167	28	9.00167	26.1
9.00306	37.3	9.00306	28.5	9.00306	28	9.00306	26.1
9.00333	37.2	9.00333	28.5	9.00333	27.9	9.00333	26.1
9.00389	37.1	9.00389	28.5	9.00389	28.1	9.00389	26.1
9.00444	37.2	9.00444	28.5	9.00444	28.1	9.00444	26.1
9.00472	37.1	9.00472	28.2	9.00472	28.2	9.00472	26.1
9.00528	37.2	9.00528	28.1	9.00528	28.2	9.00528	26.1
9.00611	37.3	9.00611	28.5	9.00611	28.1	9.00611	26.1
9.0075	37.2	9.0075	29.1	9.0075	27.9	9.0075	26.1
9.00806	37.1	9.00806	29.1	9.00806	28	9.00806	26.1
9.00889	37.3	9.00889	29.8	9.00889	28.4	9.00889	26.1
9.00944	37.3	9.00944	29.9	9.00944	28.3	9.00944	26.1
9.01056	37.2	9.01056	29.6	9.01056	28.3	9.01056	26.1
9.01083	37.2	9.01083	29.2	9.01083	28.2	9.01083	26.1
9.01222	37	9.01222	28.7	9.01222	28.1	9.01222	26.2
9.01278	37.3	9.01278	28.7	9.01278	28.2	9.01278	26.3
9.01417	37.1	9.01417	29.1	9.01417	28.2	9.01417	26.3
9.01556	37.1	9.01556	29.4	9.01556	28.1	9.01556	26.3
9.01639	37.2	9.01639	29.8	9.01639	28.1	9.01639	26.3
9.01778	37.2	9.01778	30	9.01778	28.1	9.01778	26.2
9.01833	37	9.01833	29.8	9.01833	28.1	9.01833	26.2
9.01917	37.3	9.01917	29.3	9.01917	28.3	9.01917	26.2
9.02056	37.3	9.02056	29.6	9.02056	28.3	9.02056	26.1
9.02111	37.2	9.02111	30.2	9.02111	28.3	9.02111	26.1
9.02194	37	9.02194	30.3	9.02194	28.3	9.02194	26.1
9.02333	37.1	9.02333	29.6	9.02333	28.2	9.02333	26
9.02389	37.1	9.02389	29.3	9.02389	28.2	9.02389	26
9.02528	37.2	9.02528	29.9	9.02528	28.4	9.02528	26
9.02667	37.2	9.02667	29.8	9.02667	28.1	9.02667	26
9.02722	37.2	9.02722	29.6	9.02722	28.1	9.02722	26
9.0275	37.1	9.0275	29.6	9.0275	28.1	9.0275	26
9.02806	37	9.02806	29.5	9.02806	28.1	9.02806	26
9.02889	37.3	9.02889	29.4	9.02889	28	9.02889	26
9.03028	37.2	9.03028	29.7	9.03028	28	9.03028	26
9.03083	37.3	9.03083	29.5	9.03083	28.3	9.03083	26
9.03167	37.1	9.03167	29	9.03167	28.4	9.03167	26
9.03222	37.2	9.03222	28.9	9.03222	28.5	9.03222	26
9.03361	37.5	9.03361	28.9	9.03361	28.3	9.03361	26
9.03417	37.4	9.03417	28.9	9.03417	28.2	9.03417	26
9.035	37.2	9.035	29.1	9.035	28.4	9.035	26.1
9.03556	37.4	9.03556	29.1	9.03556	28.6	9.03556	26.3
9.03694	37.3	9.03694	29	9.03694	28.3	9.03694	26.3
9.0375	37.2	9.0375	29.3	9.0375	28.3	9.0375	26.3
9.04028	37.4	9.04028	28.7	9.04028	28.2	9.04028	26.3
9.04111	37.5	9.04111	28.4	9.04111	28.5	9.04111	26.4
9.0425	37.4	9.0425	28.5	9.0425	28.4	9.0425	26.4
9.04306	37.4	9.04306	28.6	9.04306	28.3	9.04306	26.4
9.04389	37.3	9.04389	28.7	9.04389	28.3	9.04389	26.4
9.04528	37.4	9.04528	29.5	9.04528	28.4	9.04528	26.3
9.04583	37.4	9.04583	29.6	9.04583	28.4	9.04583	26.3
9.04611	37.3	9.04611	29.4	9.04611	28.4	9.04611	26.2
9.04667	37.3	9.04667	29	9.04667	28.3	9.04667	26.2
9.04722	37.3	9.04722	28.8	9.04722	28.2	9.04722	26.2
9.04806	37.4	9.04806	28.9	9.04806	28.5	9.04806	26.2
9.04889	37.5	9.04889	29.4	9.04889	28.4	9.04889	26.2
9.05028	37.6	9.05028	29.9	9.05028	28.6	9.05028	26.2
9.05083	37.6	9.05083	29.7	9.05083	28.6	9.05083	26.3
9.05167	37.6	9.05167	29.6	9.05167	28.4	9.05167	26.3
9.05333	37.6	9.05333	29.6	9.05333	28.1	9.05333	26.3
9.05472	37.4	9.05472	29.3	9.05472	28.2	9.05472	26.2
9.055	37.5	9.055	29.4	9.055	28.3	9.055	26.3
9.05556	37.4	9.05556	29.4	9.05556	28.6	9.05556	26.3
9.05694	37.5	9.05694	29.7	9.05694	28.3	9.05694	26.3
9.05778	37.6	9.05778	30	9.05778	28.4	9.05778	26.3
9.05917	37.7	9.05917	29.8	9.05917	28.3	9.05917	26.2
9.05972	37.5	9.05972	29.8	9.05972	28.3	9.05972	26.1
9.06056	37.4	9.06056	29.7	9.06056	28.2	9.06056	26.1
9.06194	37.5	9.06194	29.8	9.06194	28.2	9.06194	26.1
9.06333	37.4	9.06333	30	9.06333	28.4	9.06333	26.1
9.06472	37.5	9.06472	29.3	9.06472	28.4	9.06472	26
9.06583	37.7	9.06583	29.3	9.06583	28.5	9.06583	26
9.06667	37.8	9.06667	29.6	9.06667	28.5	9.06667	26
9.06722	37.5	9.06722	29.5	9.06722	28.6	9.06722	26
9.0675	37.6	9.0675	29.5	9.0675	28.6	9.0675	26.1
9.06889	37.6	9.06889	29.8	9.06889	28.7	9.06889	26.1
9.07028	37.5	9.07028	29.2	9.07028	28.5	9.07028	26.1
9.07167	37.8	9.07167	28.3	9.07167	28.3	9.07167	26.2
9.07278	37.6	9.07278	28.2	9.07278	28.2	9.07278	26.2
9.07361	37.6	9.07361	28.5	9.07361	28.4	9.07361	26.2
9.075	37.6	9.075	29.2	9.075	28.7	9.075	26.2
9.07583	37.7	9.07583	29.6	9.07583	28.5	9.07583	26.2
9.07722	37.5	9.07722	29.8	9.07722	28.4	9.07722	26.2
9.07861	37.6	9.07861	29.8	9.07861	28.6	9.07861	26.2
9.08	37.8	9.08	30	9.08	28.6	9.08	26.2
9.08111	37.7	9.08111	30.2	9.08111	28.5	9.08111	26.2
9.0825	37.6	9.0825	30.2	9.0825	28.5	9.0825	26.2
9.08389	37.5	9.08389	29.9	9.08389	28.4	9.08389	26.2
9.08528	37.6	9.08528	30	9.08528	28.4	9.08528	26.2
9.08667	37.7	9.08667	30	9.08667	28.4	9.08667	26.2
9.08806	37.9	9.08806	29.8	9.08806	28.5	9.08806	26.2
9.08944	37.6	9.08944	30	9.08944	28.6	9.08944	26.2
9.09083	37.6	9.09083	29.9	9.09083	28.5	9.09083	26.2
9.09222	37.8	9.09222	30	9.09222	28.6	9.09222	26.2
9.09306	37.7	9.09306	29.9	9.09306	28.4	9.09306	26.2
9.09444	37.6	9.09444	30	9.09444	28.6	9.09444	26.2
9.09583	37.8	9.09583	30	9.09583	28.6	9.09583	26.2
9.09722	38	9.09722	30.1	9.09722	28.7	9.09722	26.4
9.09861	37.8	9.09861	30.1	9.09861	28.7	9.09861	26.4
9.1	37.9	9.1	30.2	9.1	28.7	9.1	26.5
9.10111	38	9.10111	30.2	9.10111	28.6	9.10111	26.5
9.1025	38	9.1025	30	9.1025	28.6	9.1025	26.5
9.10333	37.9	9.10333	30	9.10333	28.7	9.10333	26.4
9.10417	38	9.10417	30	9.10417	28.6	9.10417	26.4
9.10556	37.9	9.10556	29.8	9.10556	28.4	9.10556	26.4
9.10667	37.8	9.10667	29.7	9.10667	28.6	9.10667	26.3
9.10806	38	9.10806	29.7	9.10806	28.6	9.10806	26.3
9.10944	37.9	9.10944	29.3	9.10944	28.7	9.10944	26.3
9.11083	38.1	9.11083	29	9.11083	28.9	9.11083	26.4
9.11222	37.9	9.11222	29.1	9.11222	28.9	9.11222	26.4
9.11306	38.1	9.11306	29	9.11306	28.9	9.11306	26.7
9.11389	37.9	9.11389	29.6	9.11389	28.9	9.11389	26.6
9.11528	38.1	9.11528	29.7	9.11528	28.5	9.11528	26.5
9.11583	38.1	9.11583	29.5	9.11583	28.7	9.11583	26.5
9.11639	37.9	9.11639	29.2	9.11639	28.7	9.11639	26.5
9.11722	38	9.11722	28.9	9.11722	29.1	9.11722	26.5
9.11861	37.9	9.11861	28.5	9.11861	28.9	9.11861	26.5
9.12	38	9.12	28.9	9.12	28.8	9.12	26.5
9.12139	37.9	9.12139	29.5	9.12139	29	9.12139	26.4
9.12222	37.9	9.12222	29.9	9.12222	29.4	9.12222	26.4
9.12333	38.2	9.12333	29.6	9.12333	29.3	9.12333	26.4
9.12472	38.1	9.12472	29.6	9.12472	28.9	9.12472	26.4
9.12556	38.2	9.12556	29.6	9.12556	28.9	9.12556	26.4
9.12611	38	9.12611	29.8	9.12611	29	9.12611	26.4
9.1275	38.1	9.1275	30.3	9.1275	29	9.1275	26.3
9.12778	37.9	9.12778	30.3	9.12778	29.1	9.12778	26.3
9.12889	37.9	9.12889	30.3	9.12889	28.9	9.12889	26.3
9.12944	37.8	9.12944	30.4	9.12944	28.9	9.12944	26.2
9.13028	38	9.13028	30	9.13028	28.8	9.13028	26.3
9.13083	37.8	9.13083	29.9	9.13083	28.9	9.13083	26.3
9.13222	38	9.13222	29.7	9.13222	29.1	9.13222	26.3
9.1325	38.1	9.1325	29.7	9.1325	29	9.1325	26.3
9.13389	38.1	9.13389	28.5	9.13389	29	9.13389	26.4
9.13528	38	9.13528	28.2	9.13528	28.7	9.13528	26.5
9.13583	38	9.13583	28.1	9.13583	28.7	9.13583	26.6
9.13667	38	9.13667	27.9	9.13667	28.8	9.13667	26.6
9.13806	38.1	9.13806	27.9	9.13806	28.4	9.13806	26.6
9.13861	38	9.13861	27.9	9.13861	28.5	9.13861	26.6
9.13944	37.9	9.13944	27.8	9.13944	28.3	9.13944	26.7
9.14083	38.1	9.14083	28	9.14083	28.6	9.14083	26.7
9.14139	38.1	9.14139	28	9.14139	28.5	9.14139	26.7
9.14278	38	9.14278	28	9.14278	28.8	9.14278	26.8
9.14361	37.9	9.14361	28.3	9.14361	29	9.14361	26.8
9.14417	37.9	9.14417	28.5	9.14417	29	9.14417	26.8
9.145	38.1	9.145	28.8	9.145	29	9.145	27
9.14556	38.3	9.14556	29	9.14556	29.1	9.14556	27
9.14611	38.3	9.14611	29.2	9.14611	29.1	9.14611	27
9.1475	38.1	9.1475	29.8	9.1475	28.9	9.1475	26.8
9.14806	38.2	9.14806	30.3	9.14806	28.9	9.14806	26.8
9.14889	38.2	9.14889	30.3	9.14889	28.9	9.14889	26.8
9.14944	38.3	9.14944	29.8	9.14944	29	9.14944	26.8
9.15083	38	9.15083	29.2	9.15083	29	9.15083	26.6
9.15111	38.2	9.15111	29.6	9.15111	28.9	9.15111	26.6
9.1525	38.1	9.1525	30	9.1525	29	9.1525	26.5
9.15306	38.1	9.15306	30.1	9.15306	29.2	9.15306	26.5
9.15389	37.9	9.15389	30.2	9.15389	28.8	9.15389	26.4
9.15444	37.9	9.15444	30.3	9.15444	28.7	9.15444	26.4
9.15583	38.1	9.15583	30.1	9.15583	28.7	9.15583	26.4
9.15639	38.2	9.15639	30.1	9.15639	28.8	9.15639	26.4
9.15722	38.1	9.15722	30.8	9.15722	29	9.15722	26.4
9.15778	38.1	9.15778	30.8	9.15778	29	9.15778	26.4
9.15861	38.2	9.15861	30.6	9.15861	28.9	9.15861	26.4
9.15917	38.3	9.15917	30.5	9.15917	29	9.15917	26.4
9.16	38.3	9.16	30.3	9.16	28.9	9.16	26.4
9.16056	38.3	9.16056	30.1	9.16056	28.9	9.16056	26.4
9.16194	38.4	9.16194	29.8	9.16194	28.7	9.16194	26.4
9.16222	38.2	9.16222	29.8	9.16222	28.6	9.16222	26.4
9.16333	38.2	9.16333	30	9.16333	28.7	9.16333	26.3
9.16361	38.2	9.16361	30.1	9.16361	28.8	9.16361	26.3
9.16417	38.2	9.16417	30.2	9.16417	28.9	9.16417	26.3
9.16472	38.3	9.16472	30.4	9.16472	29.1	9.16472	26.3
9.16611	38.3	9.16611	30.8	9.16611	29.1	9.16611	26.3
9.16667	38.1	9.16667	30.7	9.16667	29.1	9.16667	26.3
9.16694	38.2	9.16694	30.8	9.16694	29.1	9.16694	26.3
9.1675	38.1	9.1675	30.4	9.1675	29	9.1675	26.3
9.16806	38.1	9.16806	30.3	9.16806	29.1	9.16806	26.3
9.16833	38.2	9.16833	30.2	9.16833	29.2	9.16833	26.3
9.16944	38.2	9.16944	30.2	9.16944	29.1	9.16944	26.3
9.16972	38.1	9.16972	30.5	9.16972	29.1	9.16972	26.3
9.17028	38.3	9.17028	30.6	9.17028	29	9.17028	26.3
9.17083	38.1	9.17083	30.6	9.17083	29	9.17083	26.3
9.17222	38.1	9.17222	30.5	9.17222	29	9.17222	26.3
9.1725	38.2	9.1725	30.7	9.1725	29	9.1725	26.3
9.17306	38.1	9.17306	30.5	9.17306	29.1	9.17306	26.3
9.17361	38.1	9.17361	30	9.17361	29.2	9.17361	26.3
9.17389	38.3	9.17389	29.7	9.17389	29.3	9.17389	26.3
9.17444	38.3	9.17444	29.3	9.17444	29.3	9.17444	26.3
9.175	38.1	9.175	28.9	9.175	29.2	9.175	26.3
9.17528	38.1	9.17528	28.8	9.17528	29.2	9.17528	26.4
9.17639	38.4	9.17639	28.8	9.17639	29.2	9.17639	26.4
9.17667	38.2	9.17667	28.8	9.17667	29.2	9.17667	26.4
9.17722	38.3	9.17722	28.5	9.17722	29.2	9.17722	26.4
9.17778	38.3	9.17778	28.5	9.17778	29.1	9.17778	26.4
9.17833	38.2	9.17833	28.5	9.17833	29.1	9.17833	26.4
9.17861	38.3	9.17861	28.6	9.17861	29.2	9.17861	26.5
9.17917	38.2	9.17917	28.5	9.17917	29.3	9.17917	26.5
9.17972	38.2	9.17972	28.5	9.17972	29.3	9.17972	26.6
9.18	38.3	9.18	28.5	9.18	29.3	9.18	26.7
9.18056	38.3	9.18056	28.5	9.18056	29.3	9.18056	26.8
9.18111	38.4	9.18111	28.5	9.18111	29.5	9.18111	26.8
9.18139	38.5	9.18139	28.7	9.18139	29.5	9.18139	26.9
9.18194	38.3	9.18194	28.9	9.18194	29.5	9.18194	26.9
9.1825	38.3	9.1825	28.9	9.1825	29.3	9.1825	27
9.18278	38.4	9.18278	28.8	9.18278	29.2	9.18278	27
9.18333	38.3	9.18333	28.7	9.18333	29.2	9.18333	27
9.18389	38.4	9.18389	28.7	9.18389	29.2	9.18389	27
9.18417	38.5	9.18417	28.8	9.18417	29.1	9.18417	27
9.18472	38.4	9.18472	28.9	9.18472	29.2	9.18472	27
9.18528	38.2	9.18528	29.1	9.18528	29.4	9.18528	27
9.18611	38.5	9.18611	29.3	9.18611	29.6	9.18611	26.9
9.18667	38.3	9.18667	29.2	9.18667	29.4	9.18667	26.8
9.18694	38.4	9.18694	29.2	9.18694	29.4	9.18694	26.8
9.1875	38.3	9.1875	29.3	9.1875	29.5	9.1875	26.8
9.18806	38.3	9.18806	29.1	9.18806	29.3	9.18806	26.7
9.18861	38.4	9.18861	29.1	9.18861	29.2	9.18861	26.7
9.18889	38.5	9.18889	29.1	9.18889	29.4	9.18889	26.7
9.18944	38.4	9.18944	29	9.18944	29.4	9.18944	26.7
9.19	38.4	9.19	29.1	9.19	29.2	9.19	26.7
9.19028	38.3	9.19028	29	9.19028	29.2	9.19028	26.7
9.19083	38.4	9.19083	29	9.19083	29.2	9.19083	26.7
9.19139	38.5	9.19139	29.1	9.19139	29.2	9.19139	26.7
9.19167	38.5	9.19167	29.1	9.19167	29.2	9.19167	26.7
9.19222	38.7	9.19222	29.2	9.19222	29.1	9.19222	26.7
9.19278	38.5	9.19278	29.3	9.19278	29	9.19278	26.6
9.19306	38.6	9.19306	29.3	9.19306	29	9.19306	26.6
9.19361	38.4	9.19361	29.6	9.19361	29.2	9.19361	26.6
9.19417	38.6	9.19417	29.8	9.19417	29.3	9.19417	26.6
9.19444	38.7	9.19444	29.9	9.19444	29.4	9.19444	26.6
9.195	38.6	9.195	29.6	9.195	29.4	9.195	26.6
9.19556	38.4	9.19556	29.3	9.19556	29.5	9.19556	26.6
9.19583	38.6	9.19583	29.2	9.19583	29.5	9.19583	26.6
9.19694	38.6	9.19694	29.2	9.19694	29.8	9.19694	26.6
9.19722	38.5	9.19722	29.8	9.19722	29.8	9.19722	26.7
9.19778	38.4	9.19778	29.8	9.19778	29.6	9.19778	26.7
9.19833	38.6	9.19833	29.8	9.19833	29.6	9.19833	26.7
9.19889	38.6	9.19889	29.8	9.19889	29.8	9.19889	26.7
9.19917	38.6	9.19917	29.8	9.19917	30	9.19917	26.7
9.19972	38.5	9.19972	29.8	9.19972	30.5	9.19972	26.5
9.20028	38.4	9.20028	29.8	9.20028	30.6	9.20028	26.6
9.20056	38.6	9.20056	29.9	9.20056	30.7	9.20056	26.6
9.20111	38.7	9.20111	29.9	9.20111	30.4	9.20111	26.5
9.20167	38.7	9.20167	29.8	9.20167	30.1	9.20167	26.5
9.20306	38.5	9.20306	29.8	9.20306	29.8	9.20306	26.5
9.20333	38.7	9.20333	29.8	9.20333	29.8	9.20333	26.5
9.20444	38.5	9.20444	30.1	9.20444	29.9	9.20444	26.3
9.20472	38.6	9.20472	30.7	9.20472	30.1	9.20472	26.3
9.20528	38.6	9.20528	31.3	9.20528	30.4	9.20528	26.3
9.20583	38.7	9.20583	31.4	9.20583	30.5	9.20583	26.3
9.20611	38.8	9.20611	31.9	9.20611	30.5	9.20611	26.3
9.20667	38.7	9.20667	32	9.20667	30.4	9.20667	26.2
9.20722	38.9	9.20722	32.1	9.20722	30.3	9.20722	26.2
9.2075	38.8	9.2075	32.5	9.2075	30.1	9.2075	26.2
9.20806	38.7	9.20806	33	9.20806	29.9	9.20806	26.2
9.20861	38.6	9.20861	33.1	9.20861	29.6	9.20861	26.2
9.21	38.5	9.21	32.3	9.21	30.3	9.21	26.2
9.21056	38.5	9.21056	31.8	9.21056	30.4	9.21056	26.1
9.21083	38.8	9.21083	31.5	9.21083	30.6	9.21083	26.1
9.21139	38.7	9.21139	30.7	9.21139	30.5	9.21139	26.1
9.21222	38.5	9.21222	29.6	9.21222	30.4	9.21222	26.1
9.21278	38.6	9.21278	29.4	9.21278	30.4	9.21278	26.1
9.21333	38.6	9.21333	29.4	9.21333	30.2	9.21333	26.1
9.21361	38.8	9.21361	29.3	9.21361	30.2	9.21361	26.1
9.21417	38.9	9.21417	29.2	9.21417	30.5	9.21417	26.1
9.21472	38.9	9.21472	29.2	9.21472	30.2	9.21472	26.2
9.21556	38.7	9.21556	29	9.21556	30.5	9.21556	26.2
9.21694	38.7	9.21694	28.9	9.21694	30.7	9.21694	26.2
9.2175	38.6	9.2175	28.9	9.2175	30.8	9.2175	26.2
9.21833	38.7	9.21833	28.9	9.21833	30.8	9.21833	26.2
9.21972	39	9.21972	28.9	9.21972	30.6	9.21972	26.3
9.22028	38.9	9.22028	29	9.22028	30.7	9.22028	26.3
9.22056	38.9	9.22056	29	9.22056	30.6	9.22056	26.3
9.22111	39	9.22111	29	9.22111	30.5	9.22111	26.3
9.22222	38.9	9.22222	29.2	9.22222	31	9.22222	26.2
9.22306	38.8	9.22306	29.5	9.22306	31	9.22306	26.2
9.22361	38.8	9.22361	29.2	9.22361	30.5	9.22361	26.2
9.22444	38.9	9.22444	28.9	9.22444	30.5	9.22444	26.2
9.22528	39.1	9.22528	28.9	9.22528	30.7	9.22528	26.2
9.22583	38.9	9.22583	29.1	9.22583	30.7	9.22583	26.2
9.22667	38.9	9.22667	29.2	9.22667	30.7	9.22667	26.4
9.22806	39	9.22806	29.3	9.22806	30.6	9.22806	26.9
9.22861	39	9.22861	29.4	9.22861	30.5	9.22861	26.9
9.23	38.9	9.23	29.8	9.23	30.7	9.23	27.1
9.23139	38.8	9.23139	29.2	9.23139	30.6	9.23139	27.3
9.23194	39	9.23194	29.2	9.23194	30.5	9.23194	27.3
9.23222	39.1	9.23222	29.2	9.23222	30.4	9.23222	27.2
9.23278	39	9.23278	29.2	9.23278	30.4	9.23278	27
9.23333	39.1	9.23333	29.1	9.23333	30.4	9.23333	26.9
9.23361	39	9.23361	29.3	9.23361	30.3	9.23361	26.8
9.235	39.2	9.235	29.1	9.235	30.4	9.235	26.7
9.23639	38.9	9.23639	29.2	9.23639	30.6	9.23639	26.3
9.23694	39	9.23694	29.2	9.23694	30.4	9.23694	26.5
9.23833	39.1	9.23833	28.4	9.23833	30.2	9.23833	26.6
9.23889	39	9.23889	28.4	9.23889	30.2	9.23889	26.6
9.24028	38.9	9.24028	29.4	9.24028	30.3	9.24028	26.6
9.24056	39.1	9.24056	29.3	9.24056	30.3	9.24056	26.6
9.24167	39	9.24167	28.6	9.24167	30.5	9.24167	26.6
9.2425	39.1	9.2425	28.9	9.2425	30.6	9.2425	26.6
9.24361	39	9.24361	29.2	9.24361	30.7	9.24361	26.6
9.24444	39	9.24444	29	9.24444	30.5	9.24444	26.6
9.245	38.9	9.245	28.9	9.245	30.4	9.245	26.6
9.24528	38.9	9.24528	28.8	9.24528	30.3	9.24528	26.6
9.24667	39	9.24667	28.8	9.24667	30.4	9.24667	26.6
9.24806	39.1	9.24806	29.2	9.24806	30.2	9.24806	26.6
9.24917	39	9.24917	29.2	9.24917	30.1	9.24917	26.6
9.25056	39	9.25056	28.9	9.25056	30.3	9.25056	26.6
9.25083	39.3	9.25083	28.6	9.25083	30.3	9.25083	26.7
9.25222	39.2	9.25222	28	9.25222	30.5	9.25222	26.7
9.25361	39.2	9.25361	28	9.25361	30.6	9.25361	26.7
9.255	39.1	9.255	28.4	9.255	30.6	9.255	26.7
9.25556	39.2	9.25556	28.6	9.25556	30.6	9.25556	26.7
9.25694	39.4	9.25694	29	9.25694	30.7	9.25694	26.7
9.25833	39.3	9.25833	29.1	9.25833	30.7	9.25833	26.7
9.25972	39.3	9.25972	28.5	9.25972	30.5	9.25972	26.8
9.26028	39.3	9.26028	28.6	9.26028	30.6	9.26028	26.7
9.26056	39.4	9.26056	28.6	9.26056	30.6	9.26056	26.8
9.26111	39.5	9.26111	28.6	9.26111	30.5	9.26111	26.8
9.26167	39.5	9.26167	28.6	9.26167	30.6	9.26167	26.8
9.2625	39.4	9.2625	29.2	9.2625	30.4	9.2625	26.8
9.26389	39.4	9.26389	30.1	9.26389	30.6	9.26389	26.8
9.26444	39.5	9.26444	30.2	9.26444	30.6	9.26444	26.8
9.26583	39.5	9.26583	30.6	9.26583	30.3	9.26583	26.8
9.26611	39.3	9.26611	30.3	9.26611	30.1	9.26611	26.7
9.26722	39.4	9.26722	30.2	9.26722	30.4	9.26722	26.7
9.2675	39.4	9.2675	30.3	9.2675	30.6	9.2675	26.7
9.26861	39.3	9.26861	29.9	9.26861	30.5	9.26861	26.7
9.27	39.5	9.27	29.7	9.27	30.4	9.27	26.7
9.27083	39.4	9.27083	29.8	9.27083	30.5	9.27083	26.7
9.27194	39.7	9.27194	29.9	9.27194	30.6	9.27194	26.8
9.27222	39.5	9.27222	29.8	9.27222	30.6	9.27222	26.8
9.27333	39.2	9.27333	29.7	9.27333	30.6	9.27333	26.8
9.27361	39.2	9.27361	29.5	9.27361	30.6	9.27361	26.8
9.275	39.4	9.275	29	9.275	30.7	9.275	26.8
9.27639	39.5	9.27639	29.1	9.27639	30.7	9.27639	26.8
9.27694	39.8	9.27694	29.1	9.27694	30.7	9.27694	26.8
9.2775	39.7	9.2775	29.1	9.2775	30.5	9.2775	26.8
9.27778	39.8	9.27778	29.4	9.27778	30.7	9.27778	26.9
9.27889	39.4	9.27889	29.7	9.27889	30.8	9.27889	26.9
9.28028	39.5	9.28028	29.3	9.28028	30.7	9.28028	26.9
9.28056	39.6	9.28056	29.4	9.28056	30.7	9.28056	26.9
9.28194	39.7	9.28194	29.6	9.28194	30.9	9.28194	26.9
9.28333	39.5	9.28333	29.5	9.28333	30.9	9.28333	26.9
9.28389	39.6	9.28389	29.6	9.28389	30.8	9.28389	26.9
9.28444	39.5	9.28444	29.4	9.28444	30.5	9.28444	27
9.28472	39.5	9.28472	29.2	9.28472	30.5	9.28472	27
9.28611	39.6	9.28611	29.5	9.28611	30.4	9.28611	27
9.28722	39.8	9.28722	29.6	9.28722	30.4	9.28722	27
9.28778	39.7	9.28778	29.5	9.28778	30.6	9.28778	27
9.28917	39.5	9.28917	29.4	9.28917	30.5	9.28917	27
9.28944	39.5	9.28944	29.4	9.28944	30.6	9.28944	27
9.29056	39.5	9.29056	29.3	9.29056	30.7	9.29056	27
9.29083	39.6	9.29083	29.3	9.29083	30.7	9.29083	27
9.29222	39.7	9.29222	29.5	9.29222	31	9.29222	26.9
9.29278	39.6	9.29278	29.5	9.29278	30.9	9.29278	26.9
9.29361	39.6	9.29361	29.2	9.29361	30.9	9.29361	26.9
9.29417	39.7	9.29417	29.2	9.29417	30.9	9.29417	26.9
9.295	39.4	9.295	29.6	9.295	31	9.295	26.9
9.29639	39.5	9.29639	30.3	9.29639	30.7	9.29639	26.9
9.29694	39.5	9.29694	30.4	9.29694	30.7	9.29694	26.9
9.2975	39.5	9.2975	30.3	9.2975	30.8	9.2975	27
9.29778	39.6	9.29778	30.3	9.29778	30.8	9.29778	27
9.29917	39.6	9.29917	30	9.29917	30.7	9.29917	27
9.30028	39.9	9.30028	30.5	9.30028	30.4	9.30028	27
9.30111	39.8	9.30111	30.4	9.30111	30.3	9.30111	27
9.30167	39.7	9.30167	30.1	9.30167	30.3	9.30167	27
9.30194	39.6	9.30194	30.2	9.30194	30.2	9.30194	27
9.3025	39.8	9.3025	30.6	9.3025	30.4	9.3025	27
9.30306	39.9	9.30306	31	9.30306	30.5	9.30306	27
9.30389	39.9	9.30389	31.6	9.30389	30.4	9.30389	27
9.305	39.9	9.305	31.6	9.305	30.3	9.305	27
9.30528	39.6	9.30528	31.1	9.30528	30.4	9.30528	26.9
9.30667	39.9	9.30667	30.1	9.30667	30.4	9.30667	26.9
9.30722	39.8	9.30722	29.9	9.30722	30.2	9.30722	26.9
9.30861	39.9	9.30861	29.6	9.30861	30.7	9.30861	26.9
9.30917	39.7	9.30917	29.4	9.30917	30.7	9.30917	26.9
9.31	39.7	9.31	29.2	9.31	30.7	9.31	26.9
9.31056	39.7	9.31056	29.2	9.31056	30.8	9.31056	26.9
9.31139	39.9	9.31139	30.1	9.31139	31	9.31139	26.9
9.31194	39.7	9.31194	30.4	9.31194	31	9.31194	26.9
9.31278	39.7	9.31278	30.3	9.31278	31	9.31278	27.1
9.31333	39.6	9.31333	30.2	9.31333	31	9.31333	27.1
9.31472	39.7	9.31472	30.4	9.31472	31	9.31472	27.2
9.315	39.9	9.315	30.3	9.315	31	9.315	27.2
9.31611	39.9	9.31611	30.3	9.31611	30.8	9.31611	27.1
9.31639	39.9	9.31639	30.5	9.31639	30.9	9.31639	27.1
9.3175	40	9.3175	30.9	9.3175	30.8	9.3175	27.1
9.31778	40.1	9.31778	31	9.31778	30.8	9.31778	27.1
9.31944	40	9.31944	30.1	9.31944	30.9	9.31944	27
9.31972	40.1	9.31972	29.9	9.31972	30.9	9.31972	27
9.32083	39.7	9.32083	29.4	9.32083	30.8	9.32083	27
9.32111	39.9	9.32111	29.4	9.32111	31	9.32111	27
9.3225	39.7	9.3225	29.9	9.3225	30.8	9.3225	27
9.32306	39.8	9.32306	29.6	9.32306	30.9	9.32306	27
9.32389	39.9	9.32389	29.1	9.32389	31	9.32389	27
9.32528	39.9	9.32528	29.1	9.32528	30.9	9.32528	27
9.32639	39.9	9.32639	29.1	9.32639	30.8	9.32639	27
9.32722	39.7	9.32722	29.4	9.32722	30.8	9.32722	27
9.32861	39.9	9.32861	29.5	9.32861	30.8	9.32861	27
9.32917	40	9.32917	29.5	9.32917	30.7	9.32917	27.1
9.33	40.2	9.33	29.5	9.33	30.9	9.33	27.1
9.33139	39.9	9.33139	29.3	9.33139	30.5	9.33139	27.2
9.33194	39.9	9.33194	29.6	9.33194	30.6	9.33194	27.3
9.33278	40	9.33278	29.8	9.33278	30.7	9.33278	27.3
9.33417	40.1	9.33417	29.5	9.33417	30.7	9.33417	27.3
9.33472	40.1	9.33472	29.4	9.33472	30.6	9.33472	27.3
9.33556	40	9.33556	29.3	9.33556	30.6	9.33556	27.3
9.33611	40.2	9.33611	29.4	9.33611	30.6	9.33611	27.3
9.3375	39.8	9.3375	29.7	9.3375	30.5	9.3375	27.3
9.33778	40	9.33778	29.6	9.33778	30.5	9.33778	27.3
9.33889	39.9	9.33889	29.8	9.33889	30.6	9.33889	27.4
9.34028	39.9	9.34028	30.1	9.34028	30.8	9.34028	27.4
9.34056	40	9.34056	30	9.34056	30.8	9.34056	27.4
9.34222	40.3	9.34222	30.3	9.34222	30.8	9.34222	27.4
9.34333	40.1	9.34333	29.9	9.34333	30.7	9.34333	27.4
9.34472	40.1	9.34472	30	9.34472	30.7	9.34472	27.5
9.34611	40.2	9.34611	29.8	9.34611	30.9	9.34611	27.6
9.3475	40.1	9.3475	30.2	9.3475	30.8	9.3475	27.5
9.34806	40.2	9.34806	30.3	9.34806	30.9	9.34806	27.5
9.34889	40.1	9.34889	30.2	9.34889	30.7	9.34889	27.5
9.35056	40.1	9.35056	29.4	9.35056	30.7	9.35056	27.5
9.35083	40.1	9.35083	29.5	9.35083	30.9	9.35083	27.5
9.35222	40	9.35222	29.8	9.35222	30.8	9.35222	27.4
9.35361	40	9.35361	29.3	9.35361	31	9.35361	27.5
9.355	40	9.355	29.2	9.355	31.1	9.355	27.5
9.35639	40.2	9.35639	29.2	9.35639	30.6	9.35639	27.5
9.35778	40.4	9.35778	29.2	9.35778	30.5	9.35778	27.5
9.35917	40.4	9.35917	29	9.35917	31	9.35917	27.5
9.36028	40.3	9.36028	28.8	9.36028	31.4	9.36028	27.5
9.36167	40.3	9.36167	28.5	9.36167	31.3	9.36167	27.5
9.3625	40	9.3625	28.6	9.3625	31.2	9.3625	27.5
9.36333	40.2	9.36333	29.1	9.36333	30.9	9.36333	27.4
9.36389	40.3	9.36389	29.1	9.36389	30.9	9.36389	27.4
9.36528	40.4	9.36528	29.3	9.36528	31	9.36528	27.4
9.36667	40.4	9.36667	29	9.36667	31	9.36667	27.3
9.3675	40.1	9.3675	28.8	9.3675	30.8	9.3675	27.2
9.36889	40.2	9.36889	28.8	9.36889	30.9	9.36889	27.2
9.36944	40.4	9.36944	28.8	9.36944	31.1	9.36944	27.2
9.37083	40.3	9.37083	29.1	9.37083	31.1	9.37083	27.2
9.37222	40.4	9.37222	29.4	9.37222	31.1	9.37222	27.2
9.37361	40.4	9.37361	29.4	9.37361	31.1	9.37361	27.2
9.37444	40.5	9.37444	29.3	9.37444	31.1	9.37444	27.2
9.37583	40.2	9.37583	29.3	9.37583	31.1	9.37583	27.1
9.37694	40.3	9.37694	29.5	9.37694	31.1	9.37694	27.1
9.37833	40.4	9.37833	30.1	9.37833	31	9.37833	27.1
9.37972	40.5	9.37972	30.6	9.37972	31	9.37972	27
9.38	40.5	9.38	30.4	9.38	31	9.38	27
9.38139	40.5	9.38139	30	9.38139	30.8	9.38139	27
9.38278	40.4	9.38278	30.2	9.38278	31.2	9.38278	27
9.38333	40.2	9.38333	30.2	9.38333	31.3	9.38333	27
9.38472	40.4	9.38472	30.1	9.38472	31.1	9.38472	27
9.38611	40.4	9.38611	29.5	9.38611	30.6	9.38611	27.2
9.3875	40.4	9.3875	29.2	9.3875	30.6	9.3875	27.2
9.38833	40.2	9.38833	28.9	9.38833	30.9	9.38833	27.2
9.38889	40.3	9.38889	29.1	9.38889	30.9	9.38889	27.2
9.38972	40.5	9.38972	29.5	9.38972	31	9.38972	27.2
9.39028	40.6	9.39028	29.4	9.39028	31.1	9.39028	27.2
9.39167	40.3	9.39167	28.7	9.39167	31.1	9.39167	27.2
9.39222	40.3	9.39222	28.6	9.39222	31.1	9.39222	27.2
9.39306	40.3	9.39306	28.4	9.39306	31.1	9.39306	27.2
9.39361	40.3	9.39361	28.5	9.39361	31	9.39361	27.2
9.395	40.3	9.395	28.7	9.395	31	9.395	27.1
9.39556	40.2	9.39556	28.8	9.39556	31.1	9.39556	27.1
9.39639	40.2	9.39639	29.5	9.39639	31.3	9.39639	27.1
9.39778	40.6	9.39778	29	9.39778	31.3	9.39778	27.1
9.39833	40.4	9.39833	28.9	9.39833	31.2	9.39833	27.1
9.40111	40.4	9.40111	29.1	9.40111	30.9	9.40111	27.1
9.40139	40.4	9.40139	29	9.40139	31	9.40139	27.1
9.40194	40.5	9.40194	28.9	9.40194	31.2	9.40194	27.1
9.4025	40.4	9.4025	28.7	9.4025	31.5	9.4025	27.1
9.40278	40.6	9.40278	28.6	9.40278	31.5	9.40278	27.1
9.40333	40.5	9.40333	28.8	9.40333	31.2	9.40333	27.1
9.40389	40.4	9.40389	28.8	9.40389	30.9	9.40389	27.1
9.40417	40.5	9.40417	28.7	9.40417	30.9	9.40417	27.1
9.40472	40.6	9.40472	28.8	9.40472	31	9.40472	27.1
9.40528	40.4	9.40528	28.8	9.40528	30.9	9.40528	27.1
9.40556	40.4	9.40556	28.7	9.40556	31.1	9.40556	27.1
9.40611	40.4	9.40611	28.5	9.40611	31.3	9.40611	27.1
9.40667	40.6	9.40667	28.3	9.40667	31.6	9.40667	27.1
9.40694	40.6	9.40694	28.3	9.40694	31.6	9.40694	27.1
9.4075	40.5	9.4075	28.3	9.4075	31.6	9.4075	27.1
9.40806	40.5	9.40806	28.4	9.40806	31.5	9.40806	27.1
9.40861	40.6	9.40861	28.4	9.40861	31.4	9.40861	27.1
9.40889	40.6	9.40889	28.4	9.40889	31.4	9.40889	27.1
9.40944	40.6	9.40944	28.4	9.40944	31.3	9.40944	27.1
9.41	40.6	9.41	28.4	9.41	31.2	9.41	27.1
9.41028	40.4	9.41028	28.4	9.41028	31.2	9.41028	27.1
9.41139	40.4	9.41139	28.5	9.41139	31.1	9.41139	27
9.41222	40.5	9.41222	28.5	9.41222	31.1	9.41222	27
9.41278	40.6	9.41278	28.5	9.41278	31.2	9.41278	27
9.41361	40.6	9.41361	28.5	9.41361	31.1	9.41361	27
9.41417	40.6	9.41417	28.5	9.41417	31.1	9.41417	27
9.41444	40.4	9.41444	28.5	9.41444	31.1	9.41444	27
9.415	40.5	9.415	28.6	9.415	31.1	9.415	27
9.41556	40.6	9.41556	28.7	9.41556	31.1	9.41556	27
9.41583	40.6	9.41583	28.7	9.41583	31.1	9.41583	27
9.41694	40.6	9.41694	28.8	9.41694	31.2	9.41694	27
9.41722	40.4	9.41722	28.9	9.41722	31.3	9.41722	27
9.41778	40.4	9.41778	29	9.41778	31.2	9.41778	27
9.41833	40.3	9.41833	29.1	9.41833	31.3	9.41833	27
9.41972	40.5	9.41972	29.1	9.41972	31.6	9.41972	27.2
9.42028	40.7	9.42028	29.1	9.42028	31.4	9.42028	27.2
9.42056	40.6	9.42056	29.1	9.42056	31.4	9.42056	27.2
9.42111	40.6	9.42111	29	9.42111	31.3	9.42111	27.2
9.42167	40.6	9.42167	29.1	9.42167	31.2	9.42167	27.2
9.42194	40.6	9.42194	29.2	9.42194	31.3	9.42194	27.2
9.42306	40.5	9.42306	29.2	9.42306	31.3	9.42306	27.2
9.42333	40.5	9.42333	29.2	9.42333	31.3	9.42333	27.2
9.42472	40.7	9.42472	29.3	9.42472	31.7	9.42472	27.2
9.42528	40.7	9.42528	29.3	9.42528	31.5	9.42528	27.2
9.42667	40.5	9.42667	29.2	9.42667	31.4	9.42667	27.1
9.42722	40.5	9.42722	29.1	9.42722	31.4	9.42722	27.1
9.42806	40.6	9.42806	29.2	9.42806	31.5	9.42806	27.1
9.42889	40.7	9.42889	29.1	9.42889	31.4	9.42889	27.1
9.42944	40.8	9.42944	29.1	9.42944	31.3	9.42944	27.1
9.43028	40.8	9.43028	28.9	9.43028	31.4	9.43028	27.1
9.43139	40.7	9.43139	29	9.43139	31.4	9.43139	27.2
9.43167	40.8	9.43167	29	9.43167	31.4	9.43167	27.2
9.43278	40.6	9.43278	29.1	9.43278	31.5	9.43278	27.2
9.43361	40.6	9.43361	29.3	9.43361	31.4	9.43361	27.2
9.43417	40.6	9.43417	29.5	9.43417	31.4	9.43417	27.2
9.435	40.7	9.435	29.4	9.435	31.7	9.435	27.2
9.43556	40.8	9.43556	29.4	9.43556	31.8	9.43556	27.2
9.43611	41	9.43611	29.4	9.43611	31.7	9.43611	27.2
9.43639	40.8	9.43639	29.4	9.43639	31.6	9.43639	27.2
9.43694	40.6	9.43694	29.6	9.43694	31.4	9.43694	27.2
9.4375	40.8	9.4375	29.9	9.4375	31.6	9.4375	27.2
9.43778	40.8	9.43778	29.9	9.43778	31.5	9.43778	27.2
9.43833	40.8	9.43833	29.7	9.43833	31.3	9.43833	27.2
9.43889	41	9.43889	29.4	9.43889	31.4	9.43889	27.2
9.43917	40.9	9.43917	29.3	9.43917	31.4	9.43917	27.2
9.44028	40.8	9.44028	29.1	9.44028	31.4	9.44028	27.2
9.44056	40.7	9.44056	29	9.44056	31.5	9.44056	27.2
9.44167	40.8	9.44167	29	9.44167	31.8	9.44167	27.2
9.44194	40.7	9.44194	28.9	9.44194	31.7	9.44194	27.2
9.4425	40.6	9.4425	28.5	9.4425	31.5	9.4425	27.2
9.44306	40.6	9.44306	28.3	9.44306	31.4	9.44306	27.2
9.44361	40.6	9.44361	28.2	9.44361	31.5	9.44361	27.1
9.44389	40.6	9.44389	28.3	9.44389	31.5	9.44389	27.1
9.445	40.8	9.445	29	9.445	31.4	9.445	27.1
9.44528	40.6	9.44528	29.1	9.44528	31.4	9.44528	27.1
9.44583	40.7	9.44583	29.4	9.44583	31.4	9.44583	27.1
9.44639	40.6	9.44639	29.5	9.44639	31.4	9.44639	27.1
9.44667	40.7	9.44667	29.6	9.44667	31.4	9.44667	27.1
9.44722	40.7	9.44722	29.6	9.44722	31.4	9.44722	27.1
9.44778	40.7	9.44778	29.6	9.44778	31.4	9.44778	27.1
9.44806	40.8	9.44806	29.7	9.44806	31.4	9.44806	27.1
9.44917	40.7	9.44917	29.6	9.44917	31.3	9.44917	27.1
9.44944	40.8	9.44944	29.8	9.44944	31.6	9.44944	27.1
9.45056	40.7	9.45056	29.3	9.45056	31.7	9.45056	27.1
9.45083	40.7	9.45083	28.9	9.45083	31.4	9.45083	27.1
9.45194	40.6	9.45194	29.5	9.45194	31.1	9.45194	27.1
9.45222	40.6	9.45222	29.4	9.45222	31	9.45222	27.1
9.45333	40.5	9.45333	29.1	9.45333	31	9.45333	27.2
9.45389	40.8	9.45389	29.1	9.45389	31.2	9.45389	27.2
9.45417	40.8	9.45417	29.2	9.45417	31.3	9.45417	27.2
9.45472	40.9	9.45472	29.3	9.45472	31.5	9.45472	27.2
9.45528	40.8	9.45528	29.6	9.45528	31.5	9.45528	27.2
9.45556	40.6	9.45556	29.9	9.45556	31.5	9.45556	27.2
9.45611	40.8	9.45611	30.3	9.45611	31.5	9.45611	27.2
9.45667	40.7	9.45667	30.5	9.45667	31.6	9.45667	27.2
9.45694	40.8	9.45694	30.6	9.45694	31.8	9.45694	27.2
9.4575	40.7	9.4575	30.6	9.4575	31.7	9.4575	27.2
9.45806	41	9.45806	30.4	9.45806	31.7	9.45806	27.2
9.45944	40.6	9.45944	30.7	9.45944	31.5	9.45944	27.3
9.45972	40.8	9.45972	30.4	9.45972	31.6	9.45972	27.3
9.46028	40.7	9.46028	30.4	9.46028	31.4	9.46028	27.4
9.46083	40.6	9.46083	30	9.46083	31.5	9.46083	27.4
9.46111	40.6	9.46111	29.8	9.46111	31.5	9.46111	27.4
9.46167	40.8	9.46167	29.8	9.46167	31.6	9.46167	27.4
9.4625	40.8	9.4625	29.9	9.4625	31.6	9.4625	27.4
9.46306	40.8	9.46306	29.8	9.46306	31.7	9.46306	27.4
9.46361	40.9	9.46361	29.6	9.46361	31.5	9.46361	27.4
9.46444	40.8	9.46444	30.3	9.46444	31.4	9.46444	27.4
9.465	41	9.465	30.4	9.465	31.7	9.465	27.4
9.46583	40.8	9.46583	30.3	9.46583	31.7	9.46583	27.4
9.46639	40.7	9.46639	30.3	9.46639	31.5	9.46639	27.4
9.46778	40.9	9.46778	30	9.46778	31.4	9.46778	27.3
9.46833	41	9.46833	30	9.46833	31.2	9.46833	27.3
9.46917	41	9.46917	29.8	9.46917	31.4	9.46917	27.3
9.46972	41	9.46972	29.7	9.46972	31.4	9.46972	27.3
9.47056	40.9	9.47056	29.6	9.47056	31.4	9.47056	27.3
9.47111	40.7	9.47111	29.7	9.47111	31.6	9.47111	27.3
9.47194	40.7	9.47194	29.9	9.47194	31.7	9.47194	27.3
9.4725	40.7	9.4725	30	9.4725	31.7	9.4725	27.3
9.47333	40.6	9.47333	29.8	9.47333	31.6	9.47333	27.3
9.47389	40.7	9.47389	29.8	9.47389	31.6	9.47389	27.3
9.47472	40.6	9.47472	30.2	9.47472	31.8	9.47472	27.3
9.47528	40.7	9.47528	30.3	9.47528	31.9	9.47528	27.3
9.47556	40.8	9.47556	30.2	9.47556	31.9	9.47556	27.3
9.47611	40.9	9.47611	30.2	9.47611	31.6	9.47611	27.3
9.47722	40.8	9.47722	29.9	9.47722	31.2	9.47722	27.3
9.4775	40.8	9.4775	29.7	9.4775	31.1	9.4775	27.3
9.47861	40.7	9.47861	29.4	9.47861	31.2	9.47861	27.3
9.47889	40.7	9.47889	29.5	9.47889	31.3	9.47889	27.3
9.48028	40.8	9.48028	29.5	9.48028	31.4	9.48028	27.3
9.48083	40.9	9.48083	29.5	9.48083	31.5	9.48083	27.3
9.48139	40.9	9.48139	29.5	9.48139	31.5	9.48139	27.3
9.48167	41	9.48167	29.9	9.48167	31.6	9.48167	27.3
9.48222	41.1	9.48222	30.3	9.48222	31.7	9.48222	27.3
9.48278	41.1	9.48278	30.5	9.48278	31.7	9.48278	27.3
9.48417	40.8	9.48417	30.4	9.48417	31.8	9.48417	27.2
9.48444	41	9.48444	30.3	9.48444	31.8	9.48444	27.2
9.48583	40.8	9.48583	29.7	9.48583	31.7	9.48583	27.2
9.48694	40.9	9.48694	30.1	9.48694	31.6	9.48694	27.2
9.48778	40.8	9.48778	30.4	9.48778	31.4	9.48778	27.1
9.48861	40.9	9.48861	30.8	9.48861	31.3	9.48861	27.1
9.49	41	9.49	31.3	9.49	31.5	9.49	27.1
9.49056	41	9.49056	31.1	9.49056	31.6	9.49056	27.1
9.49111	41	9.49111	30.6	9.49111	31.7	9.49111	27.1
9.49194	40.9	9.49194	30.5	9.49194	31.8	9.49194	27.1
9.49306	40.7	9.49306	30.1	9.49306	31.7	9.49306	27.1
9.49333	40.9	9.49333	30	9.49333	31.7	9.49333	27.2
9.49444	40.9	9.49444	29.8	9.49444	31.7	9.49444	27.2
9.49528	41	9.49528	29.6	9.49528	31.8	9.49528	27.2
9.49611	41	9.49611	29.6	9.49611	31.7	9.49611	27.2
9.49722	41.2	9.49722	29.4	9.49722	31.8	9.49722	27.2
9.49861	41	9.49861	29.2	9.49861	31.5	9.49861	27.2
9.49889	41	9.49889	28.9	9.49889	31.5	9.49889	27.2
9.49944	41.1	9.49944	28.6	9.49944	31.5	9.49944	27.2
9.50028	41	9.50028	28.4	9.50028	31.6	9.50028	27.2
9.50083	41.1	9.50083	28.4	9.50083	31.7	9.50083	27.2
9.50139	41	9.50139	28.2	9.50139	31.7	9.50139	27.2
9.50167	41.1	9.50167	28.2	9.50167	31.7	9.50167	27.2
9.50222	41	9.50222	28.3	9.50222	31.5	9.50222	27.1
9.50361	41.1	9.50361	29.3	9.50361	31.4	9.50361	27.1
9.50417	41.2	9.50417	29.7	9.50417	31.4	9.50417	27.1
9.50556	41.3	9.50556	30	9.50556	31.5	9.50556	27.1
9.50611	41.1	9.50611	30.1	9.50611	31.4	9.50611	27
9.50694	41.1	9.50694	30.6	9.50694	31.5	9.50694	27
9.5075	41	9.5075	30.4	9.5075	31.4	9.5075	26.9
9.50778	41	9.50778	30.4	9.50778	31.2	9.50778	26.9
9.50917	40.8	9.50917	30.9	9.50917	31.4	9.50917	26.9
9.50972	41.1	9.50972	31	9.50972	31.5	9.50972	26.9
9.51028	41.2	9.51028	30.9	9.51028	31.6	9.51028	26.9
9.51056	41	9.51056	30.4	9.51056	31.5	9.51056	26.9
9.51111	40.8	9.51111	29.8	9.51111	31.6	9.51111	26.9
9.51167	40.9	9.51167	29.3	9.51167	31.6	9.51167	26.9
9.5125	41.1	9.5125	29.1	9.5125	31.7	9.5125	26.9
9.51306	41	9.51306	29.1	9.51306	31.7	9.51306	26.9
9.51333	41	9.51333	29	9.51333	31.7	9.51333	26.7
9.51444	41	9.51444	29	9.51444	31.7	9.51444	26.9
9.51528	41.1	9.51528	29.3	9.51528	31.5	9.51528	26.9
9.51583	41.2	9.51583	29.7	9.51583	31.4	9.51583	26.9
9.51611	41.2	9.51611	29.8	9.51611	31.4	9.51611	26.9
9.51667	41.2	9.51667	29.8	9.51667	31.6	9.51667	26.9
9.51722	41.1	9.51722	29.8	9.51722	31.4	9.51722	26.9
9.5175	41	9.5175	29.6	9.5175	31.4	9.5175	26.9
9.51806	41.1	9.51806	29.6	9.51806	31.5	9.51806	26.9
9.51861	40.9	9.51861	29.4	9.51861	31.5	9.51861	26.9
9.51917	41.1	9.51917	29	9.51917	31.6	9.51917	26.9
9.51944	41	9.51944	28.8	9.51944	31.6	9.51944	26.9
9.52	40.9	9.52	28.8	9.52	31.7	9.52	26.9
9.52056	40.8	9.52056	28.7	9.52056	31.7	9.52056	26.9
9.52083	40.9	9.52083	28.7	9.52083	31.8	9.52083	26.9
9.52139	41	9.52139	28.5	9.52139	31.8	9.52139	26.9
9.52194	40.9	9.52194	28.4	9.52194	31.8	9.52194	26.9
9.52222	41.1	9.52222	28.2	9.52222	31.7	9.52222	26.9
9.52278	41.1	9.52278	28.1	9.52278	31.7	9.52278	26.9
9.52333	41.1	9.52333	28.2	9.52333	31.7	9.52333	26.9
9.52361	41.3	9.52361	28.2	9.52361	31.9	9.52361	26.9
9.52417	41.1	9.52417	28.3	9.52417	31.8	9.52417	26.9
9.52472	41.1	9.52472	28.6	9.52472	31.7	9.52472	26.9
9.525	41.1	9.525	28.9	9.525	31.6	9.525	26.9
9.52556	40.9	9.52556	29	9.52556	31.6	9.52556	26.9
9.52611	40.9	9.52611	29.1	9.52611	31.7	9.52611	26.9
9.52639	41	9.52639	28.8	9.52639	31.7	9.52639	26.9
9.52694	40.9	9.52694	28.5	9.52694	31.7	9.52694	26.9
9.5275	41.2	9.5275	28.7	9.5275	31.7	9.5275	26.9
9.52778	41	9.52778	28.7	9.52778	31.7	9.52778	26.9
9.52833	41.3	9.52833	28.8	9.52833	31.9	9.52833	26.9
9.52889	41.1	9.52889	28.9	9.52889	31.7	9.52889	26.9
9.52917	41	9.52917	28.8	9.52917	31.6	9.52917	26.9
9.52972	41.2	9.52972	28.7	9.52972	31.6	9.52972	26.9
9.53028	41.2	9.53028	28.7	9.53028	31.7	9.53028	26.9
9.53083	41.2	9.53083	28.7	9.53083	31.7	9.53083	26.9
9.53306	41.2	9.53306	28.6	9.53306	31.3	9.53306	27
9.53444	41.5	9.53444	28.6	9.53444	31.5	9.53444	27
9.535	41.2	9.535	28.8	9.535	31.5	9.535	27
9.53583	41.4	9.53583	29.3	9.53583	31.8	9.53583	27
9.53722	41.4	9.53722	29.4	9.53722	31.8	9.53722	27
9.53778	41.2	9.53778	29.5	9.53778	31.9	9.53778	27
9.53917	41.1	9.53917	30	9.53917	32	9.53917	27
9.54056	41.1	9.54056	30.3	9.54056	31.8	9.54056	27
9.54083	41.1	9.54083	30.3	9.54083	31.6	9.54083	27
9.54194	41.3	9.54194	30.6	9.54194	31.3	9.54194	27
9.54333	41.6	9.54333	30.8	9.54333	31.3	9.54333	27
9.54361	41.3	9.54361	31	9.54361	31.3	9.54361	27
9.54472	41.4	9.54472	30.9	9.54472	31.5	9.54472	27
9.545	41.4	9.545	30.8	9.545	31.5	9.545	27
9.54639	41.5	9.54639	31	9.54639	31.9	9.54639	27
9.54694	41.2	9.54694	30.9	9.54694	31.8	9.54694	27
9.54833	41.4	9.54833	29.7	9.54833	31.7	9.54833	27
9.54972	41.3	9.54972	29.7	9.54972	31.8	9.54972	27
9.55028	41.3	9.55028	29.7	9.55028	32	9.55028	27
9.55111	41.4	9.55111	29.7	9.55111	32.1	9.55111	27
9.5525	41.4	9.5525	30	9.5525	32.1	9.5525	27.1
9.55306	41.4	9.55306	30	9.55306	32	9.55306	27.1
9.55444	41.3	9.55444	30.7	9.55444	32.2	9.55444	27.1
9.55583	41.4	9.55583	30.3	9.55583	32	9.55583	27.1
9.55611	41.4	9.55611	30	9.55611	32	9.55611	27.1
9.55722	41.2	9.55722	29.7	9.55722	31.9	9.55722	27.1
9.5575	41.2	9.5575	29.4	9.5575	31.8	9.5575	27.1
9.55806	41.5	9.55806	29.3	9.55806	32	9.55806	27.1
9.55917	41.5	9.55917	29.4	9.55917	32.1	9.55917	27.1
9.55944	41.5	9.55944	29.5	9.55944	32.2	9.55944	27.1
9.56056	41.6	9.56056	29.5	9.56056	32	9.56056	27
9.56083	41.7	9.56083	29.6	9.56083	31.9	9.56083	27
9.56139	41.6	9.56139	29.6	9.56139	32	9.56139	27
9.56222	41.4	9.56222	29.8	9.56222	32.3	9.56222	27
9.56278	41.5	9.56278	29.8	9.56278	32.3	9.56278	27
9.56333	41.6	9.56333	30	9.56333	32.4	9.56333	27
9.56361	41.4	9.56361	30.2	9.56361	32.3	9.56361	27
9.56472	41.5	9.56472	29.7	9.56472	32.1	9.56472	27
9.565	41.6	9.565	29.3	9.565	32	9.565	27
9.56556	41.6	9.56556	29	9.56556	31.9	9.56556	27
9.56611	41.5	9.56611	28.9	9.56611	31.9	9.56611	27
9.56639	41.4	9.56639	28.9	9.56639	32.1	9.56639	26.9
9.56694	41.3	9.56694	29	9.56694	32.1	9.56694	26.9
9.56806	41.6	9.56806	29.6	9.56806	32.1	9.56806	26.9
9.56833	41.6	9.56833	29.7	9.56833	31.9	9.56833	26.9
9.56944	41.6	9.56944	30.5	9.56944	31.7	9.56944	26.9
9.56972	41.6	9.56972	30.7	9.56972	31.4	9.56972	26.9
9.57028	41.6	9.57028	30.4	9.57028	31.5	9.57028	26.9
9.57083	41.6	9.57083	30.3	9.57083	31.6	9.57083	26.9
9.57111	41.6	9.57111	30.1	9.57111	31.8	9.57111	27
9.57167	41.8	9.57167	29.9	9.57167	32	9.57167	27.1
9.57222	41.8	9.57222	29.8	9.57222	32.1	9.57222	27.2
9.5725	41.7	9.5725	29.8	9.5725	32.1	9.5725	27.2
9.57361	41.7	9.57361	30.7	9.57361	32	9.57361	27.2
9.57389	41.6	9.57389	30.8	9.57389	31.8	9.57389	27.1
9.575	41.6	9.575	31	9.575	32	9.575	27.1
9.57528	41.5	9.57528	30.9	9.57528	31.9	9.57528	27.1
9.57639	41.6	9.57639	30.9	9.57639	31.6	9.57639	27
9.57667	41.6	9.57667	31.1	9.57667	31.6	9.57667	27
9.57778	41.5	9.57778	31.1	9.57778	31.8	9.57778	27
9.57806	41.5	9.57806	31.1	9.57806	31.9	9.57806	27
9.57861	41.7	9.57861	31.2	9.57861	31.9	9.57861	27
9.57917	41.6	9.57917	31.2	9.57917	31.8	9.57917	26.9
9.57972	41.8	9.57972	31.3	9.57972	31.7	9.57972	26.9
9.58	41.7	9.58	31	9.58	31.7	9.58	26.9
9.58056	41.6	9.58056	31.2	9.58056	31.8	9.58056	26.9
9.58111	41.6	9.58111	31.4	9.58111	31.9	9.58111	26.9
9.58194	42	9.58194	30.9	9.58194	32	9.58194	26.9
9.5825	42	9.5825	30.6	9.5825	32	9.5825	26.9
9.58333	41.8	9.58333	30.4	9.58333	32.2	9.58333	26.9
9.58389	41.7	9.58389	30.6	9.58389	32	9.58389	26.9
9.58417	41.9	9.58417	30.8	9.58417	31.9	9.58417	26.9
9.58472	42	9.58472	31.2	9.58472	31.9	9.58472	26.9
9.58528	42	9.58528	31.4	9.58528	31.9	9.58528	26.9
9.58556	41.9	9.58556	31.3	9.58556	32.2	9.58556	26.9
9.58611	41.7	9.58611	30.8	9.58611	32.3	9.58611	26.9
9.58694	41.9	9.58694	30.4	9.58694	32.3	9.58694	26.9
9.5875	41.7	9.5875	30.5	9.5875	32.1	9.5875	26.9
9.58806	41.7	9.58806	30.3	9.58806	32	9.58806	26.9
9.58833	41.8	9.58833	29.9	9.58833	32	9.58833	27
9.58889	41.6	9.58889	29.7	9.58889	32	9.58889	27
9.58944	41.6	9.58944	29.7	9.58944	32	9.58944	27
9.59028	41.7	9.59028	29.7	9.59028	32.1	9.59028	27
9.59083	41.7	9.59083	29.4	9.59083	32.1	9.59083	27
9.59139	41.7	9.59139	29.4	9.59139	32	9.59139	27
9.59167	41.8	9.59167	29.4	9.59167	32.1	9.59167	27
9.59278	41.8	9.59278	29.1	9.59278	32.3	9.59278	27
9.59306	41.8	9.59306	29.2	9.59306	32.3	9.59306	27
9.59417	41.8	9.59417	29.8	9.59417	32.2	9.59417	27
9.59444	41.6	9.59444	29.5	9.59444	32.2	9.59444	27
9.595	41.6	9.595	29.3	9.595	32.2	9.595	27
9.59556	41.6	9.59556	29.3	9.59556	32	9.59556	27
9.59639	41.8	9.59639	29.4	9.59639	32	9.59639	27
9.59694	41.8	9.59694	29.2	9.59694	32.1	9.59694	27
9.59778	41.6	9.59778	29	9.59778	32	9.59778	27
9.59833	41.8	9.59833	29	9.59833	32	9.59833	27
9.59861	41.8	9.59861	29	9.59861	32	9.59861	27
9.59917	41.7	9.59917	29	9.59917	31.9	9.59917	27
9.59972	41.7	9.59972	28.9	9.59972	31.9	9.59972	27
9.6	41.9	9.6	28.9	9.6	31.9	9.6	27
9.60056	42	9.60056	29	9.60056	32	9.60056	27.1
9.60111	41.9	9.60111	29.2	9.60111	32.1	9.60111	27.1
9.60139	41.9	9.60139	29.4	9.60139	32.2	9.60139	27.1
9.60194	41.9	9.60194	29.4	9.60194	32.2	9.60194	27.1
9.6025	41.9	9.6025	29.4	9.6025	32	9.6025	27.1
9.60278	41.9	9.60278	29.5	9.60278	31.9	9.60278	27.1
9.60333	41.9	9.60333	29.5	9.60333	31.8	9.60333	27.1
9.60389	41.8	9.60389	29.5	9.60389	32	9.60389	27
9.60472	41.9	9.60472	29.6	9.60472	32.3	9.60472	27
[truncated: 10,551 more rows]

## Sheet: Figure 4c
Ions concentrations
	Concentration (mg/L)
Ions	Outlet water	Condensed water
Na+	18931.5	0.02
K+	953.76	0.01
Ca2+	794	0.03
Mg2+	4390.36	<0.01
Sr2+	14.45	<0.01

## Sheet: Figure 4d
Rooftop experiment-Water collection
Date	Water collection (kg/m2)	Solar insolation (kWh/m2)	Solar-water collection efficiency (%)
Nov. 7th	4.79457	8.02356	40.6674
Nov. 8th	4.95457	8.16114	41.316
Nov. 9th	5.162	8.33381	42.1539
Nov. 10th	4.74486	8.23984	39.1893
Nov. 11th	5.00229	8.17682	41.634

## Sheet: Figure 4h
Rooftop experiment-Water collection
Date	Water collection (kg/m2)	Solar insolation (kWh/m2)	Solar-water collection efficiency (%)
Apr. 17th	5.59143	9.02937	42.1434
Apr. 18th	5.64286	8.9119	43.0915
Apr. 19th	5.75143	9.10079	43.0091
Apr. 20th	5.162	8.33381	42.1539
Apr. 21th	5.02571	7.6746	44.5662
